# Supplementary material for: Collocated observations of cloud condensation nuclei, particle size distributions, and chemical composition
Source: Sci Data. 2017 Mar 14;4:170003. doi: 10.1038/sdata.2017.3 (PMC5349251; doi:10.1038/sdata.2017.3)
Supplement: Supplementary file 1 [file sdata20173-isa1.zip]

Archive with 5 entries (5 files):
- i_Investigation.txt
- s_study_Schmale.txt
- a_CCNC_Schmale.txt
- a_size_Schmale.txt
- a_chemistry_Schmale.txt
