# Supplementary material for: Collocated observations of cloud condensation nuclei, particle size distributions, and chemical composition
Source: Sci Data. 2017 Mar 14;4:170003. doi: 10.1038/sdata.2017.3 (PMC5349251; doi:10.1038/sdata.2017.3)
Supplement: Supplementary file 1 [file sdata20173-isa1.zip › i_Investigation.txt]

# Investigation File generated for Scientific Data with Investigation File Authoring Tool version 0.1.0 on 04/01/2017 - This metadata file is CC0
ONTOLOGY SOURCE REFERENCE
Term Source Name	GAZ	UO	NPO	OBI	ERO	ENVO	CHMO
Term Source File	http://data.bioontology.org/ontologies/GAZ	http://data.bioontology.org/ontologies/UO	http://data.bioontology.org/ontologies/NPO	http://data.bioontology.org/ontologies/OBI	http://data.bioontology.org/ontologies/ERO	http://data.bioontology.org/ontologies/ENVO	http://data.bioontology.org/ontologies/CHMO
Term Source Version	$Revision: 1.512 $	unknown	2011-12-08 (yyyy-mm-dd)	2014-08-18	2013-08-02	releases/2014-09-16	releases/2014-11-20
Term Source Description	Gazetteer	Units of Measurement Ontology	NanoParticle Ontology	Ontology for Biomedical Investigations	Eagle-I Research Resource Ontology	Environment Ontology	Chemical Methods Ontology
INVESTIGATION
Investigation Identifier
Investigation Title
Investigation Description
Investigation Submission Date
Investigation Public Release Date
INVESTIGATION PUBLICATIONS
Investigation PubMed ID
Investigation Publication DOI
Investigation Publication Author List
Investigation Publication Title
Investigation Publication Status
Investigation Publication Status Term Accession Number
Investigation Publication Status Term Source REF
INVESTIGATION CONTACTS
Investigation Person Last Name
Investigation Person Mid Initials
Investigation Person First Name
Investigation Person Address
Investigation Person Phone
Investigation Person Fax
Investigation Person Email
Investigation Person Affiliation
Investigation Person Roles
Investigation Person Roles Term Accession Number
Investigation Person Roles Term Source REF
STUDY
Study Identifier	10.1038/sdata.2017.3
Study Title	Collocated observations of cloud condensation nuclei, particle size distributions, and chemical composition
Study Submission Date	28/09/2016
Study Public Release Date	14/03/2017
Study Description	http://www.nature.com/articles/sdata20173#abstract
Study File Name	s_study_Schmale.txt
Comment[Subject Keywords]	///;///
Comment[Manuscript Licence]	CC BY-4.0
Comment[Experimental Metadata Licence]	CC0
Comment[Supplementary Information File Name]		Supplementary Material 1
Comment[Supplementary Information File Type]	x-zip-compressed	vnd.ms-excel
Comment[Supplementary Information File URL]	http://www.nature.com/articles/sdata20173#supplementary-information	http://www.nature.com/articles/sdata20173#supplementary-information
Comment[Data Repository]	figshare
Comment[Data Record Accession]	doi:10.6084/m9.figshare.c.3471585
Comment[Data Record URI]	http://dx.doi.org/10.6084/m9.figshare.c.3471585
STUDY DESIGN DESCRIPTORS
Study Design Type	observation design	data integration objective	time series design
Study Design Type Term Accession Number	OBI:0300311	ERO:0100092	OBI:0500020
Study Design Type Term Source REF	OBI	ERO	OBI
STUDY PUBLICATIONS
Study PubMed ID
Study Publication DOI
Study Publication Author List
Study Publication Title
Study Publication Status
Study Publication Status Term Accession Number
Study Publication Status Term Source REF
STUDY FACTORS
Study Factor Name	environment type
Study Factor Type	environmental condition
Study Factor Type Term Accession Number	ENVO:01000203
Study Factor Type Term Source REF	ENVO
STUDY ASSAYS
Study Assay Measurement Type	aerosol	aerosol	aerosol
Study Assay Measurement Type Term Accession Number	ENVO:00010505	ENVO:00010505	ENVO:00010505
Study Assay Measurement Type Term Source REF	ENVO	ENVO	ENVO
Study Assay Technology Type	cloud condensation nuclei counter	scanning mobility particle sizer	quadrupole time-of-flight mass spectrometry
Study Assay Technology Type Term Accession Number	""	CHMO:0002591	CHMO:0002719
Study Assay Technology Type Term Source REF	""	CHMO	CHMO
Study Assay Technology Platform	CCN-100 Droplet Measurement Technologies	""	""
Study Assay File Name	a_CCNC_Schmale.txt	a_size_Schmale.txt	a_chemistry_Schmale.txt
STUDY PROTOCOLS
Study Protocol Name	General study design	Site description and inlet systems	Cloud condensation nuclei counter	Mobility particle size spectrometers	Aerosol mass spectrometers
Study Protocol Type	protocol	selection	data collection method	data collection method	data collection method
Study Protocol Type Term Accession Number	OBI:0000272	OBI:0001928	ERO:0001932	ERO:0001932	ERO:0001932
Study Protocol Type Term Source REF	OBI	OBI	ERO	ERO	ERO
Study Protocol Description					
Study Protocol URI	""	""	""	""	""
Study Protocol Version					
Study Protocol Parameters Name	""	""	instrument	instrument	instrument
Study Protocol Parameters Name Term Accession Number	""	""	""	""	""
Study Protocol Parameters Name Term Source REF	""	""	""	""	""
Study Protocol Components Name	""	""	""	""	""
Study Protocol Components Type	""	""	""	""	""
Study Protocol Components Type Term Accession Number	""	""	""	""	""
Study Protocol Components Type Term Source REF	""	""	""	""	""
STUDY CONTACTS
Study Person Last Name	Schmale	Henning	Henzing	Keskinen	Sellegri	Ovadnevaite	Bougiatioti	Kalivitis	Stavroulas	Jefferson	Park	Schlag	Kristensson	Iwamoto	Pringle	Reddington	Aalto	Äijälä	Baltensperger	Bialek	Birmili	Bukowiecki	Ehn	Fjæraa	Fiebig	Frank	Fröhlich	Frumau	Furuya	Hammer	Heikkinen	Herrmann	Holzinger	Hyono	Kanakidou	Kiendler-Scharr	Kinouchi	Kos	Kulmala	Mihalopoulos	Motos	Nenes	O’Dowd	Paramonov	Petäjä	Picard	Poulain	Prévôt	Slowik	Sonntag	Swietlicki	Svenningsson	Tsurumaru	Wiedensohler	Wittbom	Ogren	Matsuki	Yum	Myhre	Carslaw	Stratmann	Gysel
Study Person First Name	Julia	Silvia	Bas	Helmi	Karine	Jurgita	Aikaterini	Nikos	Iasonas	Anne	Minsu	Patrick	Adam	Yoko	Kirsty	Carly	Pasi	Mikko	Urs	Jakub	Wolfram	Nicolas	Mikael	Ann Mari	Markus	Göran	Roman	Arnoud	Masaki	Emanuel	Liine	Erik	Rupert	Hiroyuki	Maria	Astrid	Kento	Gerard	Markku	Nikolaos	Ghislain	Athanasios	Colin	Mikhail	Tuukka	David	Laurent	André Stephan Henry	Jay	Andre	Erik	Birgitta	Hiroshi	Alfred	Cerina	John A.	Atsushi	Seong Soo	Cathrine Lund	Ken	Frank	Martin
Study Person Mid Initials																																																														
Study Person Email	julia.schmale@gmail.com	""	""	""	""	""	""	""	""	""	""	""	""	""	""	""	""	""	""	""	""	""	""	""	""	""	""	""	""	""	""	""	""	""	""	""	""	""	""	""	""	""	""	""	""	""	""	""	""	""	""	""	""	""	""	""	""	""	""	""	""	martin.gysel@psi.ch
Study Person Phone																																																														
Study Person Fax																																																														
Study Person Address																																																														
Study Person Affiliation	Laboratory of Atmospheric Chemistry, Paul Scherrer Institute, Villigen 5232, Switzerland	Experimental Aerosol & Cloud Microphysics, Leibniz Institute for Tropospheric Research, Permoserstrasse 15, Leipzig 04318, Germany	Netherlands Organisation for Applied Scientific Research, Princetonlaan 6, Utrecht 3584, The Netherlands	Department of Physics, University of Helsinki, Gustaf Hällströmin katu 2, Helsinki 00014, Finland	Laboratoire de Météorologie Physique, 4 Avenue Blaise Pascal, Aubiere, Cedex 63178, France	School of Physics and CCAPS, National University of Ireland Galway, University Road, Galway, Ireland	ECPL, Department of Chemistry, University of Crete, Voutes, Heraklion 71003, Greece	ECPL, Department of Chemistry, University of Crete, Voutes, Heraklion 71003, Greece	ECPL, Department of Chemistry, University of Crete, Voutes, Heraklion 71003, Greece	Cooperative Institute for Research in the Environmental Sciences, University of Colorado, Boulder, Colorado 80309, USA	Department of Atmospheric Science, Yonsei University, Seoul 03722, South Korea	Institute for Marine and Atmospheric Research, University of Utrecht, Utrecht 3508 TC, The Netherlands	Department of Physics, Lund University, Lund 221 00, Sweden	Institute of Nature and Environmental Technology, Kanazawa University, Kakuma-machi, Kanazawa 920-1192, Japan	School of Earth and Environment, University of Leeds, Leeds LS2 9JT, UK	School of Earth and Environment, University of Leeds, Leeds LS2 9JT, UK	Department of Physics, University of Helsinki, Gustaf Hällströmin katu 2, Helsinki 00014, Finland	Department of Physics, University of Helsinki, Gustaf Hällströmin katu 2, Helsinki 00014, Finland	Laboratory of Atmospheric Chemistry, Paul Scherrer Institute, Villigen 5232, Switzerland	School of Physics and CCAPS, National University of Ireland Galway, University Road, Galway, Ireland	Experimental Aerosol & Cloud Microphysics, Leibniz Institute for Tropospheric Research, Permoserstrasse 15, Leipzig 04318, Germany	Laboratory of Atmospheric Chemistry, Paul Scherrer Institute, Villigen 5232, Switzerland	Department of Physics, University of Helsinki, Gustaf Hällströmin katu 2, Helsinki 00014, Finland	NILU -Norwegian Institute for Air Research, Instituttveien 18, Kjeller 2007, Norway	NILU -Norwegian Institute for Air Research, Instituttveien 18, Kjeller 2007, Norway	Department of Physics, Lund University, Lund 221 00, Sweden	Laboratory of Atmospheric Chemistry, Paul Scherrer Institute, Villigen 5232, Switzerland	Energy Research Center of the Netherlands, Petten 1755 ZG, The Netherlands	Institute of Nature and Environmental Technology, Kanazawa University, Kakuma-machi, Kanazawa 920-1192, Japan	Laboratory of Atmospheric Chemistry, Paul Scherrer Institute, Villigen 5232, Switzerland	Department of Physics, University of Helsinki, Gustaf Hällströmin katu 2, Helsinki 00014, Finland	Laboratory of Atmospheric Chemistry, Paul Scherrer Institute, Villigen 5232, Switzerland	Institute for Marine and Atmospheric Research, University of Utrecht, Utrecht 3508 TC, The Netherlands	Institute of Nature and Environmental Technology, Kanazawa University, Kakuma-machi, Kanazawa 920-1192, Japan	ECPL, Department of Chemistry, University of Crete, Voutes, Heraklion 71003, Greece	Institute for Energy and Climate Research (IEK-8): Troposphere, Forschungszentrum Jülich, Jülich 52425, Germany	Institute of Nature and Environmental Technology, Kanazawa University, Kakuma-machi, Kanazawa 920-1192, Japan	Energy Research Center of the Netherlands, Petten 1755 ZG, The Netherlands	Department of Physics, University of Helsinki, Gustaf Hällströmin katu 2, Helsinki 00014, Finland	ECPL, Department of Chemistry, University of Crete, Voutes, Heraklion 71003, Greece	Laboratory of Atmospheric Chemistry, Paul Scherrer Institute, Villigen 5232, Switzerland	IERSD, National Observatory of Athens, P. Penteli, Athens 15236, Greece	School of Physics and CCAPS, National University of Ireland Galway, University Road, Galway, Ireland	Department of Physics, University of Helsinki, Gustaf Hällströmin katu 2, Helsinki 00014, Finland	Department of Physics, University of Helsinki, Gustaf Hällströmin katu 2, Helsinki 00014, Finland	Laboratoire de Météorologie Physique, 4 Avenue Blaise Pascal, Aubiere, Cedex 63178, France	Experimental Aerosol & Cloud Microphysics, Leibniz Institute for Tropospheric Research, Permoserstrasse 15, Leipzig 04318, Germany	Laboratory of Atmospheric Chemistry, Paul Scherrer Institute, Villigen 5232, Switzerland	Laboratory of Atmospheric Chemistry, Paul Scherrer Institute, Villigen 5232, Switzerland	Experimental Aerosol & Cloud Microphysics, Leibniz Institute for Tropospheric Research, Permoserstrasse 15, Leipzig 04318, Germany	Department of Physics, Lund University, Lund 221 00, Sweden	Department of Physics, Lund University, Lund 221 00, Sweden	Institute of Nature and Environmental Technology, Kanazawa University, Kakuma-machi, Kanazawa 920-1192, Japan	Experimental Aerosol & Cloud Microphysics, Leibniz Institute for Tropospheric Research, Permoserstrasse 15, Leipzig 04318, Germany	Department of Physics, Lund University, Lund 221 00, Sweden	Cooperative Institute for Research in the Environmental Sciences, University of Colorado, Boulder, Colorado 80309, USA	Institute of Nature and Environmental Technology, Kanazawa University, Kakuma-machi, Kanazawa 920-1192, Japan	Department of Atmospheric Science, Yonsei University, Seoul 03722, South Korea	Federal Environment Agency, Corrensplatz 1, Berlin 14195, Germany	Faculty of Science Division I, Department of Physics, Tokyo University of Science, 1-3 Kagurazaka, Shinjuku-ku, Tokyo 162-8601, Japan	Experimental Aerosol & Cloud Microphysics, Leibniz Institute for Tropospheric Research, Permoserstrasse 15, Leipzig 04318, Germany	Laboratory of Atmospheric Chemistry, Paul Scherrer Institute, Villigen 5232, Switzerland
Study Person Roles																																																														
Study Person Roles Term Accession Number																																																														
Study Person Roles Term Source REF																																																														
Comment[Study Person ORCID]	0000-0002-1048-7962											0000-0002-0206-8987											0000-0002-0215-4893									0000-0002-6474-6560													0000-0002-1881-9044														0000-0003-3587-5926			0000-0002-7453-1264
Comment[Funder]																																																														
Comment[FundRef ID]																																																														
Comment[Funder Term Source REF]																																																														
Comment[Grant Identifier]																																																														
