# Supplementary material for: Collocated observations of cloud condensation nuclei, particle size distributions, and chemical composition
Source: Sci Data. 2017 Mar 14;4:170003. doi: 10.1038/sdata.2017.3 (PMC5349251; doi:10.1038/sdata.2017.3)
Supplement: Supplementary file 1 [file sdata20173-isa1.zip › s_study_Schmale.txt]

Source Name	Characteristics[geographical location]	Term Source REF	Term Accession Number	Characteristics[environment type]	Term Source REF	Term Accession Number	Characteristics[latitude]	Unit	Term Source REF	Term Accession Number	Characteristics[longitude]	Unit	Term Source REF	Term Accession Number	Characteristics[altitude]	Unit	Term Source REF	Term Accession Number	Protocol REF	Protocol REF	Sample Name	Factor Value[environment type]
Barrow, USA, Arctic maritime	State of Alaska	GAZ	GAZ:00002521	marine biome	ENVO	ENVO:00000447	71.317	degree	UO	UO:0000185	-156.617	degree	UO	UO:0000185	11	meter	UO	UO:0000008	General study design	Site description and inlet systems	BRW	Arctic maritime
Cabauw, The Netherlands, near coast, rural- background	The Netherlands	GAZ	GAZ:00002946	rural area	ENVO	ENVO:01000772	51.967	degree	UO	UO:0000185	4.933	degree	UO	UO:0000185	-1	meter	UO	UO:0000008	General study design	Site description and inlet systems	CES	near coast, rural- background
Finokalia, Crete, Greece, coastal background, Mediterranean	Greece	GAZ	GAZ:00002945	sea coast	ENVO	ENVO:00000303	35.333	degree	UO	UO:0000185	25.667	degree	UO	UO:0000185	250	meter	UO	UO:0000008	General study design	Site description and inlet systems	FIK	coastal background, Mediterranean
Jungfraujoch, Switzerland, high alpine, background	Switzerland	GAZ	GAZ:00002941	alpine	ENVO	ENVO:01000340	46.55	degree	UO	UO:0000185	7.983	degree	UO	UO:0000185	3580	meter	UO	UO:0000008	General study design	Site description and inlet systems	JFJ	high alpine, background
Melpitz, Germany, continental background	Germany	GAZ	GAZ:00002646	continental shelf	ENVO	ENVO:00000223	51.533	degree	UO	UO:0000185	12.933	degree	UO	UO:0000185	86	meter	UO	UO:0000008	General study design	Site description and inlet systems	MEL	continental background
Mace Head, Ireland, coastal background	Republic of Ireland	GAZ	GAZ:00002943	sea coast	ENVO	ENVO:00000303	53.333	degree	UO	UO:0000185	-9.9	degree	UO	UO:0000185	5	meter	UO	UO:0000008	General study design	Site description and inlet systems	MHD	coastal background
Noto Peninsula, Japan, coastal background	Japan	GAZ	GAZ:00002747	sea coast	ENVO	ENVO:00000303	37.45	degree	UO	UO:0000185	137.367	degree	UO	UO:0000185	0	meter	UO	UO:0000008	General study design	Site description and inlet systems	NOT	coastal background
Puy de Dome, France, mountain, continental background	French Republic	GAZ	GAZ:00002940	continental shelf	ENVO	ENVO:00000223	45.767	degree	UO	UO:0000185	2.95	degree	UO	UO:0000185	1465	meter	UO	UO:0000008	General study design	Site description and inlet systems	PUY	mountain, continental background
Seoul, South Korea, urban, monsoon-influenced	South Korea	GAZ	GAZ:00002802	urban biome	ENVO	ENVO:01000249	37.567	degree	UO	UO:0000185	126.967	degree	UO	UO:0000185	38	meter	UO	UO:0000008	General study design	Site description and inlet systems	SEO	urban, monsoon-influenced
Hyytiala, Finland, rural background, boreal forest	Finland	GAZ	GAZ:00002937	subpolar coniferous forest biome	ENVO	ENVO:01000250	61.85	degree	UO	UO:0000185	24.283	degree	UO	UO:0000185	181	meter	UO	UO:0000008	General study design	Site description and inlet systems	SMR	rural background, boreal forest
Vavihill, Sweden, rural background	Sweden	GAZ	GAZ:00002729	rural area	ENVO	ENVO:01000772	56.017	degree	UO	UO:0000185	13.15	degree	UO	UO:0000185	172	meter	UO	UO:0000008	General study design	Site description and inlet systems	VAV	rural background
