# Supplementary material for: Collocated observations of cloud condensation nuclei, particle size distributions, and chemical composition
Source: Sci Data. 2017 Mar 14;4:170003. doi: 10.1038/sdata.2017.3 (PMC5349251; doi:10.1038/sdata.2017.3)
Supplement: Supplementary file 1 [file sdata20173-isa1.zip › a_CCNC_Schmale.txt]

Sample Name	Protocol REF	Parameter Value[instrument]	Comment[protocol ID]	Assay Name	Raw Data File	Comment[Data Repository]	Comment[Data Record Accession]	Comment[Data Record URI]	Factor Value[environment type]
BRW	Cloud condensation nuclei counter	Continuous-Flow Streamwise Thermal Gradient Chamber	P_CCNC_BRW	BRW_CCN	CCN_DMT_cloud_condensation_nuclei_counter_station_Barrow_NOAA_BRW_Observatory_20.07.2007_25.06.2008.nc	figshare	doi:10.6084/m9.figshare.c.3471585	http://dx.doi.org/10.6084/m9.figshare.c.3471585	Arctic maritime
CES	Cloud condensation nuclei counter	Continuous-Flow Streamwise Thermal Gradient Chamber	P_CCNC_CES	CES_CCN	CCN_DMT_cloud_condensation_nuclei_counter_station_Cesar_tower_Cabauw_ACTRIS_01.01.2012_31.12.2014.nc	figshare	doi:10.6084/m9.figshare.c.3471585	http://dx.doi.org/10.6084/m9.figshare.c.3471585	near coast, rural- background
FIK	Cloud condensation nuclei counter	Continuous-Flow Streamwise Thermal Gradient Chamber	P_CCNC_FIK	FIK_CCN	CCN_DMT_cloud_condensation_nuclei_counter_station_Finokalia_ACTRIS_01.01.2014_31.12.2015.nc	figshare	doi:10.6084/m9.figshare.c.3471585	http://dx.doi.org/10.6084/m9.figshare.c.3471585	coastal background, Mediterranean
JFJ	Cloud condensation nuclei counter	Continuous-Flow Streamwise Thermal Gradient Chamber	P_CCNC_JFJ	JFJ_CCN	CCN_DMT_cloud_condensation_nuclei_counter_station_Jungfraujoch_ACTRIS_01.01.2012_31.12.2014.nc	figshare	doi:10.6084/m9.figshare.c.3471585	http://dx.doi.org/10.6084/m9.figshare.c.3471585	high alpine, background
MEL	Cloud condensation nuclei counter	Continuous-Flow Streamwise Thermal Gradient Chamber	P_CCNC_MEL	MEL_CCN	CCN_DMT_cloud_condensation_nuclei_counter_station_Melpitz_ACTRIS_01.01.2012_31.12.2014.nc	figshare	doi:10.6084/m9.figshare.c.3471585	http://dx.doi.org/10.6084/m9.figshare.c.3471585	continental background
MHD	Cloud condensation nuclei counter	Continuous-Flow Streamwise Thermal Gradient Chamber	P_CCNC_MHD	MHD_CCN	CCN_DMT_cloud_condensation_nuclei_counter_station_Mace_Head_ACTRIS_01.01.2011_31.12.2012.nc	figshare	doi:10.6084/m9.figshare.c.3471585	http://dx.doi.org/10.6084/m9.figshare.c.3471585	coastal background
NOT	Cloud condensation nuclei counter	Continuous-Flow Streamwise Thermal Gradient Chamber	P_CCNC_NOT	NOT_CCN	CCN_DMT_cloud_condensation_nuclei_counter_station_NOTO_Groundbased_Research_Observatory_nan_01.05.2014_28.02.2015.nc	figshare	doi:10.6084/m9.figshare.c.3471585	http://dx.doi.org/10.6084/m9.figshare.c.3471585	coastal background
PUY	Cloud condensation nuclei counter	Continuous-Flow Streamwise Thermal Gradient Chamber	P_CCNC_PUY	PUY_CCN	CCN_mini_cloud_condensation_nuclei_counter_station_Puy_de_Dome_ACTRIS_01.01.2014_01.01.2015.nc	figshare	doi:10.6084/m9.figshare.c.3471585	http://dx.doi.org/10.6084/m9.figshare.c.3471585	mountain, continental background
SEO	Cloud condensation nuclei counter	Continuous-Flow Streamwise Thermal Gradient Chamber	P_CCNC_SEO	SEO_CCN	CCN_DMT_cloud_condensation_nuclei_counter_station_Seoul,_South_Korea_nan_01.01.2006_31.12.2010.nc	figshare	doi:10.6084/m9.figshare.c.3471585	http://dx.doi.org/10.6084/m9.figshare.c.3471585	urban, monsoon-influenced
SMR	Cloud condensation nuclei counter	Continuous-Flow Streamwise Thermal Gradient Chamber	P_CCNC_SMR	SMR_CCN	CCN_DMT_cloud_condensation_nuclei_counter_station_Smear_II_station,_Hyytiälä_ACTRIS_01.01.2012_31.12.2014.nc	figshare	doi:10.6084/m9.figshare.c.3471585	http://dx.doi.org/10.6084/m9.figshare.c.3471585	rural background, boreal forest
VAV	Cloud condensation nuclei counter	Continuous-Flow Streamwise Thermal Gradient Chamber	P_CCNC_VAV	VAV_CCN	CCN_DMT_cloud_condensation_nuclei_counter_station_Vavihill_ACTRIS_20.12.2012_11.11.2014.nc	figshare	doi:10.6084/m9.figshare.c.3471585	http://dx.doi.org/10.6084/m9.figshare.c.3471585	rural background
