# Supplementary material for: Collocated observations of cloud condensation nuclei, particle size distributions, and chemical composition
Source: Sci Data. 2017 Mar 14;4:170003. doi: 10.1038/sdata.2017.3 (PMC5349251; doi:10.1038/sdata.2017.3)
Supplement: Supplementary file 1 [file sdata20173-isa1.zip › a_size_Schmale.txt]

Sample Name	Protocol REF	Parameter Value[instrument]	Comment[protocol ID]	Assay Name	Raw Data File	Comment[Data Repository]	Comment[Data Record Accession]	Comment[Data Record URI]	Factor Value[environment type]
BRW	Mobility particle size spectrometers	TROPOS-type custom-built SMPS	P_size_BRW	BRW_SIZE	NSD_custom_built_scanning_mobility_particle_sizer_station_Barrow_NOAA_BRW_Observatory_20.07.2007_25.06.2008.nc	figshare	doi:10.6084/m9.figshare.c.3471585	http://dx.doi.org/10.6084/m9.figshare.c.3471585	Arctic maritime
BRW	Mobility particle size spectrometers	TROPOS-type custom-built SMPS	P_size_BRW	BRW_Ntot	N_custom_built_scanning_mobility_particle_sizer_station_Barrow_NOAA_BRW_Observatory_20.07.2007_25.06.2008.nc	figshare	doi:10.6084/m9.figshare.c.3471585	http://dx.doi.org/10.6084/m9.figshare.c.3471585	Arctic maritime
CES	Mobility particle size spectrometers	SMPS TSI 3034	P_size_CES	CES_SIZE	NSD_custom_built_scanning_mobility_particle_sizer_station_Cesar_tower_Cabauw_ACTRIS_01.01.2012_31.12.2014.nc	figshare	doi:10.6084/m9.figshare.c.3471585	http://dx.doi.org/10.6084/m9.figshare.c.3471585	near coast, rural- background
CES	Mobility particle size spectrometers	SMPS TSI 3034	P_size_CES	CES_Ntot	N_custom_built_scanning_mobility_particle_sizer_station_Cesar_tower_Cabauw_ACTRIS_01.01.2012_31.12.2014.nc	figshare	doi:10.6084/m9.figshare.c.3471585	http://dx.doi.org/10.6084/m9.figshare.c.3471585	near coast, rural- background
FIK	Mobility particle size spectrometers	TROPOS-type custom-built SMPS	P_size_FIK	FIK_SIZE	NSD_custom_built_scanning_mobility_particle_sizer_-TROPOS_type_station_Finokalia_ACTRIS_01.01.2014_31.12.2015.nc	figshare	doi:10.6084/m9.figshare.c.3471585	http://dx.doi.org/10.6084/m9.figshare.c.3471585	coastal background, Mediterranean
FIK	Mobility particle size spectrometers	TROPOS-type custom-built SMPS	P_size_FIK	FIK_Ntot	N_custom_built_scanning_mobility_particle_sizer_-TROPOS_type_station_Finokalia_ACTRIS_01.01.2014_31.12.2015.nc	figshare	doi:10.6084/m9.figshare.c.3471585	http://dx.doi.org/10.6084/m9.figshare.c.3471585	coastal background, Mediterranean
JFJ	Mobility particle size spectrometers	Custom built SMPS (DMA, TSI 3071 and a CPC TSI 3775)	P_size_JFJ	JFJ_SIZE	NSD_custom_built_scanning_mobility_particle_sizer_station_Jungfraujoch_ACTRIS_01.01.2012_31.12.2014.nc	figshare	doi:10.6084/m9.figshare.c.3471585	http://dx.doi.org/10.6084/m9.figshare.c.3471585	high alpine, background
JFJ	Mobility particle size spectrometers	Custom built SMPS (DMA, TSI 3071 and a CPC TSI 3775)	P_size_JFJ	JFJ_Ntot	N_custom_built_scanning_mobility_particle_sizer_station_Jungfraujoch_ACTRIS_01.01.2012_31.12.2014.nc	figshare	doi:10.6084/m9.figshare.c.3471585	http://dx.doi.org/10.6084/m9.figshare.c.3471585	high alpine, background
MEL	Mobility particle size spectrometers	TROPOS-type Dual SMPS	P_size_MEL	MEL_SIZE	NSD_custom_built_tandem_scanning_mobility_particle_sizer_station_Melpitz_ACTRIS_01.01.2012_31.12.2014.nc	figshare	doi:10.6084/m9.figshare.c.3471585	http://dx.doi.org/10.6084/m9.figshare.c.3471585	continental background
MEL	Mobility particle size spectrometers	TROPOS-type Dual SMPS	P_size_MEL	MEL_Ntot	N_custom_built_tandem_scanning_mobility_particle_sizer_station_Melpitz_ACTRIS_01.01.2012_31.12.2014.nc	figshare	doi:10.6084/m9.figshare.c.3471585	http://dx.doi.org/10.6084/m9.figshare.c.3471585	continental background
MHD	Mobility particle size spectrometers	Custom-built SMPS (DMA TSI 3071, CPC TSI 3010, aerosol neutralizer TSI 3077)	P_size_MHD	MHD_SIZE	NSD_custom_built_scanning_mobility_particle_sizer_station_Mace_Head_ACTRIS_01.01.2011_31.12.2012.nc	figshare	doi:10.6084/m9.figshare.c.3471585	http://dx.doi.org/10.6084/m9.figshare.c.3471585	coastal background
MHD	Mobility particle size spectrometers	Custom-built SMPS (DMA TSI 3071, CPC TSI 3010, aerosol neutralizer TSI 3077)	P_size_MHD	MHD_Ntot	N_custom_built_scanning_mobility_particle_sizer_station_Mace_Head_ACTRIS_01.01.2011_31.12.2012.nc	figshare	doi:10.6084/m9.figshare.c.3471586	http://dx.doi.org/10.6084/m9.figshare.c.3471586	coastal background
NOT	Mobility particle size spectrometers	TSI instruments (DMA: TSI Model 3081L, CPC: TSI Model 3776)	P_size_NOT	NOT_SIZE	NSD_scanning_mobility_particle_sizer_station_NOTO_Groundbased_Research_Observatory_nan_01.05.2014_28.02.2015.nc	figshare	doi:10.6084/m9.figshare.c.3471587	http://dx.doi.org/10.6084/m9.figshare.c.3471587	coastal background
NOT	Mobility particle size spectrometers	TSI instruments (DMA: TSI Model 3081L, CPC: TSI Model 3776)	P_size_NOT	NOT_Ntot	N_scanning_mobility_particle_sizer_station_NOTO_Groundbased_Research_Observatory_nan_01.05.2014_28.02.2015.nc	figshare	doi:10.6084/m9.figshare.c.3471588	http://dx.doi.org/10.6084/m9.figshare.c.3471588	coastal background
PUY	Mobility particle size spectrometers	Custom built DMPS (TSI type DMA 44 cm, TSI CPC 3010)	P_size_PUY	PUY_SIZE	NSD_custom_built_differential_mobility_particle_sizer_station_Puy_de_Dome_ACTRIS_01.01.2014_01.01.2015.nc	figshare	doi:10.6084/m9.figshare.c.3471589	http://dx.doi.org/10.6084/m9.figshare.c.3471589	mountain, continental background
PUY	Mobility particle size spectrometers	Custom built DMPS (TSI type DMA 44 cm, TSI CPC 3010)	P_size_PUY	PUY_Ntot	N_custom_built_differential_mobility_particle_sizer_station_Puy_de_Dome_ACTRIS_01.01.2014_01.01.2015.nc	figshare	doi:10.6084/m9.figshare.c.3471590	http://dx.doi.org/10.6084/m9.figshare.c.3471590	mountain, continental background
SEO	Mobility particle size spectrometers	SMPS, TSI 3936L10	P_size_SEO	SEO_SIZE	NSD__scanning_mobility_particle_sizer_station_Seoul,_South_Korea_nan_01.01.2006_31.12.2010.nc	figshare	doi:10.6084/m9.figshare.c.3471591	http://dx.doi.org/10.6084/m9.figshare.c.3471591	urban, monsoon-influenced
SEO	Mobility particle size spectrometers	SMPS, TSI 3936L10	P_size_SEO	SEO_Ntot	N__scanning_mobility_particle_sizer_station_Seoul,_South_Korea_nan_01.01.2006_31.12.2010.nc	figshare	doi:10.6084/m9.figshare.c.3471592	http://dx.doi.org/10.6084/m9.figshare.c.3471592	urban, monsoon-influenced
SMR	Mobility particle size spectrometers	UHEL-type Custom built Dual DMPS (Hauke DMA, CPC TSI 3025A)	P_size_SMR	SMR_SIZE	NSD_custom_built_differential_mobility_particle_sizer_station_Smear_II_station,_Hyytiälä_ACTRIS_01.01.2012_31.12.2014.nc	figshare	doi:10.6084/m9.figshare.c.3471593	http://dx.doi.org/10.6084/m9.figshare.c.3471593	rural background, boreal forest
SMR	Mobility particle size spectrometers	UHEL-type Custom built Dual DMPS (Hauke DMA, CPC TSI 3025A)	P_size_SMR	SMR_Ntot	N_custom_built_differential_mobility_particle_sizer_station_Smear_II_station,_Hyytiälä_ACTRIS_01.01.2012_31.12.2014.nc	figshare	doi:10.6084/m9.figshare.c.3471594	http://dx.doi.org/10.6084/m9.figshare.c.3471594	rural background, boreal forest
VAV	Mobility particle size spectrometers	ULUND-type Custom built Dual-DMPS	P_size_VAV	VAV_SIZE	NSD_custom_built_twin_differential_mobility_particle_sizer_station_Vavihill_ACTRIS_20.12.2012_11.11.2014.nc	figshare	doi:10.6084/m9.figshare.c.3471595	http://dx.doi.org/10.6084/m9.figshare.c.3471595	rural background
VAV	Mobility particle size spectrometers	ULUND-type Custom built Dual-DMPS	P_size_VAV	VAV_Ntot	N_custom_built_twin_differential_mobility_particle_sizer_station_Vavihill_ACTRIS_20.12.2012_11.11.2014.nc	figshare	doi:10.6084/m9.figshare.c.3471596	http://dx.doi.org/10.6084/m9.figshare.c.3471596	rural background
