# Supplementary material for: Collocated observations of cloud condensation nuclei, particle size distributions, and chemical composition
Source: Sci Data. 2017 Mar 14;4:170003. doi: 10.1038/sdata.2017.3 (PMC5349251; doi:10.1038/sdata.2017.3)
Supplement: Supplementary file 1 [file sdata20173-isa1.zip › a_chemistry_Schmale.txt]

Sample Name	Protocol REF	Parameter Value[instrument]	Comment[protocol ID]	Assay Name	Raw Data File	Comment[Data Repository]	Comment[Data Record Accession]	Comment[Data Record URI]	Factor Value[environment type]
CES	Aerosol mass spectrometers	Q-ACSM	P_QACSM_CES	CES_chemistry	Comp_quadrupol_aerosol_chemical_speciation_monitor_station_Cesar_tower_Cabauw_ACTRIS_01.01.2012_31.12.2014.nc	figshare	doi:10.6084/m9.figshare.c.3471585	http://dx.doi.org/10.6084/m9.figshare.c.3471585	near coast, rural- background
FIK	Aerosol mass spectrometers	Q-ACSM	P_QACSM_FIK	FIK_chemistry	Comp_quadrupol_aerosol_chemical_speciation_monitor_station_Finokalia_ACTRIS_01.01.2014_31.12.2015.nc	figshare	doi:10.6084/m9.figshare.c.3471585	http://dx.doi.org/10.6084/m9.figshare.c.3471585	coastal background, Mediterranean
JFJ	Aerosol mass spectrometers	ToF-ACSM	P_TOFACSM_JFJ	JFJ_chemistry	Comp_time-of-fligh_aerosol_chemical_speciation_monitor_station_Jungfraujoch_ACTRIS_01.01.2012_31.12.2014.nc	figshare	doi:10.6084/m9.figshare.c.3471585	http://dx.doi.org/10.6084/m9.figshare.c.3471585	high alpine, background
MEL	Aerosol mass spectrometers	HR-ToF-AMS	P_QACSM_MEL	MEL_chemistry	Comp_quadrupole_aerosol_chemical_speciation_monitor_station_Melpitz_ACTRIS_01.01.2012_31.12.2014.nc	figshare	doi:10.6084/m9.figshare.c.3471585	http://dx.doi.org/10.6084/m9.figshare.c.3471585	continental background
MHD	Aerosol mass spectrometers	Q-ACSM	P_TOFAMS_MHD	MHD_chemistry	Comp_high_resolution_time-of-fligh_aerosol_mass_spectrometer_station_Mace_Head_ACTRIS_01.01.2011_31.12.2012.nc	figshare	doi:10.6084/m9.figshare.c.3471585	http://dx.doi.org/10.6084/m9.figshare.c.3471585	coastal background
SMR	Aerosol mass spectrometers	Q-ACSM	P_QACSM_SMR	SMR_chemistry	Comp_quadrupole_aerosol_chemical_speciation_monitor_station_Smear_II_station,_Hyytiälä_ACTRIS_01.01.2012_31.12.2014.nc	figshare	doi:10.6084/m9.figshare.c.3471585	http://dx.doi.org/10.6084/m9.figshare.c.3471585	rural background, boreal forest
