# Supplementary material for: Collocated observations of cloud condensation nuclei, particle size distributions, and chemical composition
Source: Sci Data. 2017 Mar 14;4:170003. doi: 10.1038/sdata.2017.3 (PMC5349251; doi:10.1038/sdata.2017.3)
Supplement: Supplementary Material 1 [file sdata20173-s2.xls]

## Sheet: description
Köhler equation for Ammonium Sulphate (see next page for lookup table)
reference for below implementation of the Köhler equation:	Gysel, M., Weingartner, E., and Baltensperger, U., Environ. Sci. Technol., 36, 63-68, 2002. (different sources for the density and surface tension of pure water, see below)
verification of the calculated critical supersaturations:	the SScrit values provided in this lookup table are verified against the ADDEM model (Topping, D. O., McFiggans, G. B., and Coe, H., Atmos. Chem. Phys., 5, 1205-1222, 2005.)
Quantity	Symbol	Equation/Description/Source
density of pure water (temperature dependent)		polynomial fit through data in Haynes, W.M. (2012). CRC Handbook of Chemistry and Physics, Boca Raton, CRC Press/Taylor and Francis, 92nd ed. (Internet Version 2012)
solution density (temperature and concentration dependent)				where xsol is the solute mass fraction in the solution droplet and the coefficients ai are taken from Tang, I. N. and Munkelwitz, H. R., J. Geophys. Res., 99, 18801-18808, 1994.
molality of the solution (as a function of solute mass fraction)		analytic expression involving the molar mass of the solute
water activity (temperature and concentration dependent)		the water activity is calculated after Clegg, S. L., Ho, S. S., Chan, C. K., and Brimblecombe, P.: J. Chem. Eng. Data, 40, 1079-1090, 1995. (see Eqs. 9&10 and Table 3)
Debye-Hückel coefficient (required for water activity; temperature dep.)		Calculated according to Clegg, S. L. and Brimblecombe, P.: J. Chem. Eng. Data, 40, 43-64, 1995.
surface tension of pure water (temperature dependent)		polynomial fit through data in Vargaftik, N. B., Volkov, B. N., and Voljak, L. D., J. Phys. Chem. Ref. Data, 12, 817-820, 1983.
surface tension of the solution (temperature and concentration dependent)				the coefficient c1 is taken from Low, D. H., J. Rech. Atmos., 4, 65-78, 1969.
partial molar volume of water (temperature dependent)		approximated as:		where Mw is the molar mass of water
growth factor as a function of solute mass fraction (temperature dependent)		analytic expression involving the solute density (rs) and the solution density
Kelvin effect					where Ddry is the dry diameter of the particle and R is the ideal gas constant
Köhler equation (equilibrium saturation ratio)

## Sheet: lookup table
Critical supersaturation (SScrit) of ammonium sulphate (see second tab for details on the model used to calculate these data)
date:	2012-10-05
contact:	martin.gysel@psi.ch
supersaturation is defined as:	SS = Seq-1
unit of SScrit provided below:	%
note:	the code used to calculate this lookup table is written in WaveMetrics Igor Pro and can be made available
Dry diameter [nm] \ temperature [°C]	15	15.5	16	16.5	17	17.5	18	18.5	19	19.5	20	20.5	21	21.5	22	22.5	23	23.5	24	24.5	25	25.5	26	26.5	27	27.5	28	28.5	29	29.5	30	30.5	31	31.5	32	32.5	33	33.5	34	34.5	35
15	3.18636	3.17173	3.1572	3.14277	3.12845	3.11422	3.10009	3.08606	3.07212	3.05828	3.04453	3.03088	3.01732	3.00385	2.99047	2.97718	2.96398	2.95086	2.93783	2.92489	2.91203	2.89926	2.88657	2.87396	2.86143	2.84898	2.83662	2.82433	2.81212	2.79998	2.78793	2.77595	2.76404	2.75221	2.74045	2.72877	2.71715	2.70561	2.69414	2.68274	2.6714
15.5	3.02103	3.0072	2.99347	2.97984	2.9663	2.95285	2.93949	2.92623	2.91306	2.89998	2.88698	2.87407	2.86125	2.84852	2.83587	2.82331	2.81083	2.79843	2.78611	2.77387	2.76171	2.74963	2.73763	2.72571	2.71386	2.70209	2.6904	2.67878	2.66723	2.65575	2.64435	2.63302	2.62176	2.61056	2.59944	2.58839	2.5774	2.56648	2.55563	2.54484	2.53412
16	2.86929	2.8562	2.8432	2.83029	2.81747	2.80473	2.79209	2.77953	2.76706	2.75467	2.74236	2.73014	2.718	2.70594	2.69396	2.68206	2.67024	2.65849	2.64683	2.63523	2.62372	2.61228	2.60091	2.58961	2.57839	2.56724	2.55616	2.54515	2.5342	2.52333	2.51253	2.50179	2.49112	2.48051	2.46997	2.45949	2.44908	2.43873	2.42844	2.41822	2.40805
16.5	2.72964	2.71723	2.7049	2.69265	2.68049	2.66842	2.65642	2.64451	2.63268	2.62093	2.60926	2.59766	2.58614	2.5747	2.56334	2.55205	2.54083	2.52969	2.51862	2.50762	2.49669	2.48584	2.47505	2.46433	2.45368	2.44309	2.43258	2.42213	2.41174	2.40142	2.39116	2.38097	2.37084	2.36077	2.35076	2.34082	2.33093	2.32111	2.31134	2.30163	2.29198
17	2.6008	2.58901	2.57729	2.56566	2.55411	2.54264	2.53125	2.51993	2.50869	2.49752	2.48643	2.47542	2.46447	2.4536	2.4428	2.43207	2.42142	2.41083	2.40031	2.38985	2.37947	2.36915	2.35889	2.3487	2.33858	2.32852	2.31852	2.30859	2.29871	2.2889	2.27915	2.26946	2.25982	2.25025	2.24073	2.23128	2.22187	2.21253	2.20324	2.19401	2.18483
17.5	2.48164	2.47042	2.45928	2.44821	2.43723	2.42631	2.41547	2.4047	2.39401	2.38338	2.37283	2.36234	2.35193	2.34158	2.33131	2.3211	2.31095	2.30087	2.29086	2.28091	2.27102	2.2612	2.25144	2.24174	2.2321	2.22252	2.213	2.20354	2.19414	2.1848	2.17551	2.16628	2.15711	2.14799	2.13893	2.12992	2.12096	2.11206	2.10321	2.09442	2.08567
18	2.37119	2.3605	2.34989	2.33934	2.32887	2.31847	2.30814	2.29788	2.28769	2.27757	2.26751	2.25752	2.24759	2.23773	2.22794	2.21821	2.20854	2.19893	2.18938	2.1799	2.17047	2.16111	2.1518	2.14255	2.13336	2.12423	2.11515	2.10613	2.09717	2.08826	2.0794	2.0706	2.06185	2.05316	2.04451	2.03592	2.02738	2.01889	2.01045	2.00206	1.99371
18.5	2.26859	2.25839	2.24826	2.23821	2.22822	2.21829	2.20844	2.19865	2.18892	2.17926	2.16966	2.16013	2.15066	2.14125	2.1319	2.12261	2.11338	2.10421	2.0951	2.08604	2.07704	2.0681	2.05922	2.05039	2.04161	2.03289	2.02423	2.01561	2.00705	1.99855	1.99009	1.98168	1.97333	1.96502	1.95676	1.94856	1.9404	1.93229	1.92423	1.91621	1.90824
19	2.17309	2.16335	2.15367	2.14406	2.13452	2.12504	2.11562	2.10627	2.09698	2.08775	2.07857	2.06946	2.06041	2.05142	2.04248	2.03361	2.02478	2.01602	2.00731	1.99865	1.99005	1.98151	1.97301	1.96457	1.95618	1.94785	1.93956	1.93133	1.92314	1.915	1.90692	1.89888	1.89089	1.88295	1.87505	1.8672	1.8594	1.85164	1.84393	1.83626	1.82864
19.5	2.08402	2.07471	2.06545	2.05626	2.04713	2.03806	2.02906	2.02011	2.01122	2.00239	1.99361	1.98489	1.97623	1.96763	1.95908	1.95058	1.94214	1.93375	1.92542	1.91713	1.9089	1.90072	1.89259	1.88451	1.87648	1.8685	1.86057	1.85269	1.84485	1.83706	1.82932	1.82162	1.81397	1.80636	1.7988	1.79129	1.78381	1.77639	1.769	1.76166	1.75435
20	2.00081	1.99189	1.98303	1.97423	1.96548	1.9568	1.94817	1.9396	1.93108	1.92262	1.91422	1.90587	1.89757	1.88933	1.88114	1.873	1.86491	1.85687	1.84889	1.84095	1.83306	1.82522	1.81743	1.80969	1.80199	1.79434	1.78674	1.77919	1.77167	1.76421	1.75679	1.74941	1.74207	1.73478	1.72753	1.72033	1.71316	1.70604	1.69896	1.69191	1.68491
20.5	1.92292	1.91437	1.90588	1.89744	1.88906	1.88073	1.87246	1.86424	1.85607	1.84796	1.8399	1.83189	1.82394	1.81603	1.80817	1.80037	1.79261	1.7849	1.77724	1.76962	1.76206	1.75454	1.74706	1.73963	1.73225	1.72491	1.71762	1.71037	1.70316	1.69599	1.68887	1.68179	1.67475	1.66775	1.66079	1.65388	1.647	1.64016	1.63336	1.62661	1.61988
21	1.84991	1.8417	1.83355	1.82545	1.81741	1.80941	1.80147	1.79358	1.78574	1.77796	1.77022	1.76253	1.75489	1.7473	1.73976	1.73226	1.72481	1.71741	1.71005	1.70274	1.69547	1.68825	1.68107	1.67394	1.66684	1.65979	1.65279	1.64582	1.6389	1.63202	1.62517	1.61837	1.61161	1.60488	1.5982	1.59155	1.58495	1.57837	1.57184	1.56535	1.55889
21.5	1.78135	1.77347	1.76563	1.75785	1.75012	1.74244	1.73481	1.72723	1.7197	1.71222	1.70478	1.69739	1.69005	1.68275	1.6755	1.6683	1.66114	1.65402	1.64695	1.63992	1.63293	1.62599	1.61909	1.61223	1.60541	1.59863	1.59189	1.5852	1.57854	1.57192	1.56534	1.5588	1.55229	1.54583	1.5394	1.533	1.52665	1.52033	1.51405	1.5078	1.50158
22	1.71688	1.7093	1.70177	1.69428	1.68685	1.67946	1.67212	1.66483	1.65758	1.65039	1.64323	1.63612	1.62906	1.62204	1.61507	1.60813	1.60124	1.5944	1.58759	1.58083	1.57411	1.56742	1.56078	1.55418	1.54762	1.54109	1.53461	1.52816	1.52175	1.51538	1.50905	1.50275	1.49649	1.49027	1.48408	1.47792	1.4718	1.46572	1.45967	1.45365	1.44767
22.5	1.65617	1.64887	1.64162	1.63441	1.62726	1.62014	1.61308	1.60606	1.59908	1.59215	1.58526	1.57842	1.57162	1.56486	1.55814	1.55146	1.54483	1.53823	1.53168	1.52517	1.51869	1.51225	1.50586	1.4995	1.49318	1.48689	1.48064	1.47443	1.46826	1.46212	1.45602	1.44995	1.44392	1.43792	1.43196	1.42602	1.42013	1.41426	1.40843	1.40263	1.39687
23	1.59891	1.59188	1.58489	1.57795	1.57105	1.5642	1.55739	1.55063	1.54391	1.53723	1.53059	1.52399	1.51744	1.51092	1.50445	1.49801	1.49162	1.48526	1.47894	1.47266	1.46642	1.46021	1.45405	1.44791	1.44182	1.43576	1.42974	1.42375	1.41779	1.41188	1.40599	1.40014	1.39432	1.38854	1.38278	1.37706	1.37138	1.36572	1.3601	1.3545	1.34894
23.5	1.54485	1.53806	1.53133	1.52463	1.51798	1.51137	1.50481	1.49828	1.4918	1.48536	1.47895	1.47259	1.46627	1.45998	1.45374	1.44753	1.44136	1.43523	1.42913	1.42307	1.41705	1.41106	1.40511	1.39919	1.39331	1.38746	1.38165	1.37587	1.37013	1.36441	1.35873	1.35308	1.34747	1.34188	1.33633	1.33081	1.32532	1.31986	1.31443	1.30903	1.30366
24	1.49373	1.48719	1.48068	1.47422	1.4678	1.46142	1.45509	1.44879	1.44253	1.43631	1.43013	1.42399	1.41788	1.41181	1.40578	1.39979	1.39383	1.38791	1.38202	1.37617	1.37036	1.36458	1.35883	1.35311	1.34743	1.34179	1.33617	1.33059	1.32504	1.31952	1.31404	1.30858	1.30316	1.29776	1.2924	1.28706	1.28176	1.27649	1.27124	1.26602	1.26083
24.5	1.44534	1.43902	1.43274	1.4265	1.4203	1.41414	1.40802	1.40193	1.39589	1.38988	1.38391	1.37797	1.37207	1.36621	1.36038	1.35459	1.34883	1.34311	1.33742	1.33177	1.32615	1.32056	1.31501	1.30949	1.304	1.29854	1.29311	1.28771	1.28235	1.27702	1.27171	1.26644	1.26119	1.25598	1.25079	1.24564	1.24051	1.23541	1.23034	1.22529	1.22028
25	1.39949	1.39338	1.38731	1.38127	1.37528	1.36932	1.36341	1.35752	1.35168	1.34587	1.34009	1.33436	1.32865	1.32298	1.31735	1.31175	1.30618	1.30065	1.29515	1.28968	1.28425	1.27884	1.27347	1.26813	1.26282	1.25754	1.25229	1.24707	1.24188	1.23672	1.23159	1.22649	1.22141	1.21637	1.21135	1.20636	1.2014	1.19647	1.19156	1.18668	1.18182
25.5	1.35598	1.35007	1.3442	1.33836	1.33257	1.3268	1.32108	1.31539	1.30973	1.30411	1.29852	1.29297	1.28745	1.28197	1.27652	1.2711	1.26571	1.26036	1.25503	1.24974	1.24448	1.23925	1.23405	1.22888	1.22374	1.21863	1.21355	1.2085	1.20347	1.19848	1.19351	1.18857	1.18366	1.17878	1.17392	1.16909	1.16428	1.15951	1.15475	1.15003	1.14533
26	1.31466	1.30894	1.30326	1.29761	1.292	1.28642	1.28087	1.27537	1.26989	1.26445	1.25904	1.25366	1.24832	1.24301	1.23773	1.23248	1.22726	1.22208	1.21692	1.2118	1.2067	1.20164	1.1966	1.19159	1.18662	1.18167	1.17674	1.17185	1.16699	1.16215	1.15733	1.15255	1.14779	1.14306	1.13835	1.13367	1.12902	1.12439	1.11979	1.11521	1.11065
26.5	1.27538	1.26984	1.26433	1.25886	1.25342	1.24802	1.24265	1.23731	1.23201	1.22674	1.22149	1.21629	1.21111	1.20596	1.20085	1.19576	1.19071	1.18568	1.18069	1.17572	1.17078	1.16587	1.16099	1.15614	1.15131	1.14652	1.14175	1.137	1.13229	1.1276	1.12293	1.11829	1.11368	1.10909	1.10453	1.09999	1.09548	1.09099	1.08653	1.08209	1.07767
27	1.238	1.23263	1.22729	1.22199	1.21671	1.21148	1.20627	1.2011	1.19595	1.19084	1.18576	1.18071	1.17569	1.1707	1.16574	1.16081	1.15591	1.15104	1.14619	1.14138	1.13659	1.13183	1.1271	1.12239	1.11771	1.11306	1.10843	1.10383	1.09925	1.09471	1.09018	1.08568	1.08121	1.07676	1.07233	1.06793	1.06355	1.0592	1.05487	1.05056	1.04628
27.5	1.20239	1.19718	1.192	1.18686	1.18175	1.17666	1.17161	1.1666	1.16161	1.15665	1.15172	1.14682	1.14195	1.13711	1.1323	1.12752	1.12276	1.11803	1.11333	1.10866	1.10401	1.09939	1.0948	1.09023	1.08569	1.08118	1.07669	1.07222	1.06778	1.06337	1.05898	1.05461	1.05027	1.04595	1.04165	1.03738	1.03313	1.02891	1.0247	1.02052	1.01636
28	1.16843	1.16338	1.15836	1.15336	1.1484	1.14347	1.13857	1.1337	1.12886	1.12405	1.11926	1.11451	1.10978	1.10508	1.10041	1.09577	1.09115	1.08656	1.082	1.07746	1.07295	1.06846	1.064	1.05957	1.05516	1.05078	1.04642	1.04208	1.03777	1.03348	1.02922	1.02498	1.02076	1.01657	1.01239	1.00824	1.00412	1.00001	0.99593	0.991869	0.987829
28.5	1.13604	1.13113	1.12625	1.1214	1.11659	1.1118	1.10704	1.10231	1.0976	1.09293	1.08828	1.08367	1.07908	1.07451	1.06997	1.06546	1.06098	1.05652	1.05209	1.04768	1.0433	1.03894	1.03461	1.0303	1.02602	1.02176	1.01752	1.01331	1.00912	1.00496	1.00081	0.996693	0.992595	0.988519	0.984465	0.980433	0.976423	0.972434	0.968466	0.96452	0.960594
29	1.10509	1.10033	1.09559	1.09088	1.0862	1.08154	1.07692	1.07232	1.06775	1.06321	1.0587	1.05421	1.04975	1.04531	1.0409	1.03652	1.03216	1.02783	1.02352	1.01924	1.01498	1.01074	1.00653	1.00234	0.998181	0.99404	0.989922	0.985828	0.981755	0.977706	0.973678	0.969672	0.965688	0.961726	0.957784	0.953864	0.949965	0.946087	0.942229	0.938391	0.934574
29.5	1.07552	1.07088	1.06628	1.0617	1.05715	1.05262	1.04813	1.04366	1.03922	1.0348	1.03041	1.02605	1.02171	1.0174	1.01311	1.00885	1.00461	1.0004	0.996209	0.992043	0.987902	0.983783	0.979688	0.975616	0.971566	0.967539	0.963535	0.959552	0.955591	0.951652	0.947735	0.943838	0.939963	0.936109	0.932275	0.928462	0.924669	0.920896	0.917143	0.91341	0.909696
30	1.04722	1.04272	1.03824	1.03378	1.02936	1.02496	1.02059	1.01624	1.01192	1.00762	1.00335	0.99911	0.99489	0.990695	0.986524	0.982377	0.978254	0.974155	0.970079	0.966026	0.961997	0.95799	0.954005	0.950043	0.946102	0.942184	0.938287	0.934412	0.930558	0.926724	0.922912	0.91912	0.915349	0.911598	0.907867	0.904155	0.900464	0.896792	0.893139	0.889506	0.885891
30.5	1.02014	1.01575	1.01139	1.00706	1.00275	0.998473	0.994218	0.989988	0.985783	0.981603	0.977448	0.973317	0.96921	0.965127	0.961067	0.957031	0.953018	0.949028	0.945061	0.941116	0.937193	0.933293	0.929414	0.925556	0.921721	0.917906	0.914112	0.910339	0.906587	0.902855	0.899143	0.895452	0.89178	0.888127	0.884494	0.880881	0.877286	0.873711	0.870154	0.866615	0.863096
31	0.994191	0.989921	0.985677	0.981459	0.977266	0.973098	0.968955	0.964837	0.960743	0.956673	0.952627	0.948604	0.944605	0.94063	0.936677	0.932746	0.928838	0.924953	0.921089	0.917247	0.913427	0.909628	0.905851	0.902094	0.898358	0.894643	0.890948	0.887273	0.883618	0.879983	0.876367	0.872771	0.869195	0.865637	0.862098	0.858578	0.855076	0.851593	0.848128	0.844681	0.841251
31.5	0.969314	0.965155	0.961022	0.956913	0.952829	0.94877	0.944734	0.940723	0.936735	0.93277	0.928829	0.92491	0.921015	0.917141	0.91329	0.909461	0.905654	0.901869	0.898104	0.894361	0.890639	0.886938	0.883257	0.879597	0.875956	0.872336	0.868736	0.865155	0.861593	0.858051	0.854528	0.851023	0.847537	0.84407	0.840621	0.837191	0.833778	0.830383	0.827006	0.823646	0.820304
32	0.945447	0.941395	0.937368	0.933364	0.929385	0.925429	0.921496	0.917587	0.913701	0.909837	0.905996	0.902177	0.89838	0.894606	0.890852	0.88712	0.883409	0.87972	0.876051	0.872402	0.868774	0.865166	0.861578	0.85801	0.854461	0.850932	0.847422	0.843931	0.840459	0.837006	0.833571	0.830154	0.826756	0.823376	0.820013	0.816668	0.813341	0.810031	0.806738	0.803462	0.800203
32.5	0.922535	0.918585	0.914659	0.910756	0.906877	0.90302	0.899187	0.895375	0.891587	0.88782	0.884075	0.880351	0.876649	0.872969	0.869309	0.86567	0.862052	0.858454	0.854876	0.851318	0.847781	0.844262	0.840763	0.837283	0.833823	0.830381	0.826958	0.823553	0.820167	0.816799	0.813449	0.810116	0.806802	0.803505	0.800225	0.796962	0.793716	0.790488	0.787275	0.78408	0.780901
33	0.900526	0.896674	0.892845	0.889038	0.885255	0.881494	0.877755	0.874037	0.870342	0.866668	0.863015	0.859383	0.855772	0.852182	0.848612	0.845063	0.841533	0.838023	0.834533	0.831062	0.827611	0.824178	0.820765	0.81737	0.813994	0.810636	0.807296	0.803974	0.80067	0.797384	0.794115	0.790864	0.787629	0.784412	0.781212	0.778028	0.774861	0.77171	0.768576	0.765457	0.762355
33.5	0.879369	0.875611	0.871876	0.868162	0.864471	0.860801	0.857153	0.853526	0.84992	0.846335	0.842771	0.839227	0.835703	0.8322	0.828716	0.825252	0.821808	0.818383	0.814976	0.811589	0.808221	0.804871	0.801539	0.798226	0.794931	0.791653	0.788393	0.785151	0.781926	0.778719	0.775528	0.772354	0.769197	0.766057	0.762932	0.759825	0.756733	0.753657	0.750597	0.747553	0.744524
34	0.859021	0.855353	0.851707	0.848083	0.844479	0.840898	0.837337	0.833796	0.830277	0.826777	0.823298	0.819839	0.816399	0.812979	0.809578	0.806196	0.802834	0.79949	0.796165	0.792858	0.789569	0.786298	0.783046	0.779811	0.776593	0.773393	0.77021	0.767044	0.763895	0.760763	0.757648	0.754548	0.751466	0.748399	0.745348	0.742313	0.739294	0.73629	0.733302	0.730329	0.727371
34.5	0.839438	0.835857	0.832297	0.828758	0.82524	0.821743	0.818265	0.814808	0.811372	0.807954	0.804557	0.801179	0.79782	0.79448	0.791158	0.787856	0.784572	0.781306	0.778059	0.774829	0.771617	0.768422	0.765245	0.762086	0.758943	0.755817	0.752708	0.749616	0.74654	0.743481	0.740437	0.73741	0.734398	0.731403	0.728422	0.725457	0.722508	0.719574	0.716654	0.71375	0.71086
35	0.820581	0.817084	0.813607	0.81015	0.806713	0.803297	0.799901	0.796524	0.793166	0.789828	0.786509	0.783209	0.779928	0.776665	0.77342	0.770194	0.766986	0.763795	0.760622	0.757466	0.754328	0.751207	0.748103	0.745016	0.741945	0.738891	0.735853	0.732832	0.729826	0.726836	0.723862	0.720904	0.717961	0.715034	0.712121	0.709224	0.706341	0.703474	0.700621	0.697782	0.694958
35.5	0.802414	0.798996	0.795599	0.792221	0.788864	0.785525	0.782206	0.778907	0.775626	0.772364	0.769121	0.765895	0.762689	0.7595	0.756329	0.753176	0.75004	0.746922	0.743821	0.740737	0.73767	0.734619	0.731585	0.728568	0.725566	0.722581	0.719612	0.716658	0.71372	0.710798	0.707891	0.704999	0.702122	0.69926	0.696413	0.693581	0.690763	0.68796	0.68517	0.682395	0.679634
36	0.784901	0.781561	0.77824	0.774938	0.771656	0.768393	0.765149	0.761923	0.758716	0.755528	0.752357	0.749204	0.74607	0.742952	0.739852	0.73677	0.733704	0.730656	0.727624	0.724608	0.72161	0.718627	0.715661	0.71271	0.709776	0.706857	0.703954	0.701066	0.698193	0.695335	0.692493	0.689665	0.686852	0.684053	0.681269	0.678499	0.675743	0.673002	0.670274	0.66756	0.66486
36.5	0.76801	0.764744	0.761497	0.758269	0.75506	0.751869	0.748697	0.745543	0.742407	0.739289	0.736188	0.733105	0.73004	0.726991	0.72396	0.720945	0.717947	0.714966	0.712	0.709051	0.706119	0.703201	0.7003	0.697415	0.694544	0.691689	0.68885	0.686025	0.683215	0.68042	0.677639	0.674873	0.672121	0.669384	0.66666	0.663951	0.661255	0.658573	0.655905	0.65325	0.650608
37	0.751711	0.748517	0.745341	0.742184	0.739045	0.735924	0.732821	0.729736	0.726668	0.723618	0.720585	0.717569	0.71457	0.711588	0.708623	0.705674	0.702741	0.699824	0.696923	0.694038	0.691169	0.688315	0.685476	0.682653	0.679845	0.677051	0.674273	0.671509	0.66876	0.666025	0.663304	0.660597	0.657905	0.655226	0.652561	0.64991	0.647272	0.644648	0.642036	0.639438	0.636853
37.5	0.735975	0.73285	0.729743	0.726654	0.723582	0.720529	0.717493	0.714474	0.711473	0.708488	0.70552	0.702569	0.699635	0.696717	0.693815	0.690929	0.688059	0.685204	0.682365	0.679542	0.676734	0.673941	0.671163	0.6684	0.665652	0.662918	0.660198	0.657493	0.654802	0.652125	0.649463	0.646813	0.644178	0.641556	0.638947	0.636352	0.63377	0.631201	0.628645	0.626102	0.623572
38	0.720776	0.717717	0.714676	0.711653	0.708647	0.705659	0.702687	0.699732	0.696795	0.693873	0.690969	0.68808	0.685208	0.682351	0.679511	0.676686	0.673876	0.671082	0.668303	0.665539	0.66279	0.660056	0.657336	0.654631	0.651941	0.649264	0.646602	0.643954	0.641319	0.638698	0.636091	0.633498	0.630917	0.62835	0.625796	0.623255	0.620727	0.618212	0.615709	0.613219	0.610741
38.5	0.706088	0.703094	0.700117	0.697157	0.694214	0.691288	0.688379	0.685486	0.68261	0.67975	0.676906	0.674078	0.671265	0.668468	0.665687	0.662921	0.66017	0.657434	0.654713	0.652006	0.649314	0.646637	0.643974	0.641325	0.63869	0.636069	0.633462	0.630868	0.628288	0.625722	0.623168	0.620628	0.618101	0.615587	0.613085	0.610597	0.608121	0.605657	0.603206	0.600767	0.59834
39	0.691888	0.688956	0.68604	0.683142	0.68026	0.677395	0.674545	0.671713	0.668896	0.666095	0.663309	0.660539	0.657785	0.655045	0.652321	0.649612	0.646917	0.644238	0.641572	0.638921	0.636285	0.633662	0.631054	0.628459	0.625878	0.62331	0.620756	0.618216	0.615688	0.613174	0.610673	0.608184	0.605709	0.603246	0.600795	0.598357	0.595931	0.593518	0.591116	0.588727	0.586349
39.5	0.678153	0.675281	0.672425	0.669586	0.666763	0.663956	0.661165	0.65839	0.65563	0.652886	0.650158	0.647444	0.644745	0.642062	0.639393	0.636739	0.634099	0.631473	0.628862	0.626265	0.623681	0.621112	0.618556	0.616013	0.613484	0.610969	0.608466	0.605977	0.6035	0.601037	0.598586	0.596147	0.593721	0.591308	0.588906	0.586517	0.58414	0.581775	0.579421	0.57708	0.57475
40	0.664863	0.662049	0.659251	0.656469	0.653702	0.650952	0.648217	0.645498	0.642794	0.640105	0.637431	0.634772	0.632127	0.629498	0.626882	0.624281	0.621694	0.619121	0.616562	0.614016	0.611484	0.608966	0.606461	0.60397	0.601491	0.599025	0.596573	0.594133	0.591705	0.589291	0.586888	0.584498	0.58212	0.579755	0.577401	0.575059	0.572729	0.57041	0.568104	0.565808	0.563524
40.5	0.651997	0.649239	0.646497	0.64377	0.641059	0.638363	0.635683	0.633018	0.630367	0.627732	0.625111	0.622504	0.619912	0.617334	0.61477	0.612221	0.609685	0.607162	0.604654	0.602158	0.599677	0.597208	0.594752	0.592309	0.58988	0.587462	0.585058	0.582666	0.580286	0.577919	0.575563	0.57322	0.570889	0.568569	0.566262	0.563966	0.561681	0.559408	0.557146	0.554895	0.552656
41	0.639538	0.636834	0.634145	0.631472	0.628815	0.626172	0.623544	0.620931	0.618332	0.615748	0.613178	0.610623	0.608082	0.605554	0.60304	0.60054	0.598054	0.595581	0.593121	0.590674	0.58824	0.58582	0.583412	0.581016	0.578634	0.576263	0.573906	0.57156	0.569226	0.566905	0.564595	0.562297	0.560011	0.557736	0.555473	0.553221	0.55098	0.548751	0.546533	0.544325	0.542129
41.5	0.627466	0.624815	0.622179	0.619558	0.616951	0.61436	0.611783	0.60922	0.606672	0.604138	0.601618	0.599112	0.596619	0.59414	0.591675	0.589223	0.586785	0.584359	0.581946	0.579547	0.57716	0.574786	0.572424	0.570074	0.567737	0.565413	0.5631	0.560799	0.55851	0.556233	0.553967	0.551713	0.54947	0.547239	0.545019	0.54281	0.540612	0.538425	0.536249	0.534084	0.531929
42	0.615767	0.613166	0.610581	0.60801	0.605453	0.602911	0.600384	0.59787	0.59537	0.592885	0.590413	0.587954	0.585509	0.583078	0.580659	0.578254	0.575862	0.573482	0.571115	0.568761	0.56642	0.56409	0.561773	0.559469	0.557176	0.554895	0.552626	0.550368	0.548123	0.545888	0.543665	0.541454	0.539254	0.537064	0.534886	0.532719	0.530562	0.528416	0.526281	0.524156	0.522042
42.5	0.604423	0.601872	0.599335	0.596813	0.594305	0.591811	0.589331	0.586865	0.584412	0.581973	0.579548	0.577136	0.574737	0.572351	0.569978	0.567618	0.565271	0.562936	0.560613	0.558303	0.556006	0.55372	0.551446	0.549185	0.546935	0.544696	0.54247	0.540254	0.53805	0.535858	0.533676	0.531506	0.529347	0.527198	0.52506	0.522933	0.520817	0.518711	0.516615	0.51453	0.512455
43	0.593421	0.590917	0.588428	0.585953	0.583492	0.581044	0.57861	0.57619	0.573783	0.57139	0.56901	0.566642	0.564288	0.561947	0.559618	0.557301	0.554997	0.552706	0.550426	0.548159	0.545904	0.543661	0.541429	0.539209	0.537001	0.534804	0.532618	0.530443	0.52828	0.526128	0.523987	0.521856	0.519737	0.517628	0.515529	0.513441	0.511363	0.509296	0.507239	0.505192	0.503155
43.5	0.582745	0.580288	0.577845	0.575415	0.572999	0.570597	0.568208	0.565832	0.56347	0.561121	0.558784	0.55646	0.554149	0.551851	0.549564	0.547291	0.545029	0.542779	0.540542	0.538316	0.536102	0.533899	0.531709	0.529529	0.527361	0.525204	0.523058	0.520923	0.518799	0.516686	0.514584	0.512492	0.510411	0.50834	0.50628	0.50423	0.50219	0.50016	0.49814	0.49613	0.49413
44	0.572383	0.569971	0.567572	0.565187	0.562815	0.560457	0.558111	0.555779	0.553459	0.551153	0.548858	0.546577	0.544308	0.542051	0.539806	0.537573	0.535353	0.533144	0.530946	0.528761	0.526587	0.524424	0.522273	0.520133	0.518004	0.515886	0.513779	0.511682	0.509596	0.507521	0.505457	0.503403	0.501359	0.499325	0.497302	0.495289	0.493285	0.491292	0.489308	0.487334	0.48537
44.5	0.562322	0.559953	0.557598	0.555256	0.552926	0.55061	0.548307	0.546017	0.543739	0.541474	0.539221	0.53698	0.534751	0.532535	0.53033	0.528138	0.525957	0.523787	0.521629	0.519483	0.517348	0.515224	0.513111	0.511009	0.508918	0.506837	0.504768	0.502708	0.50066	0.498622	0.496594	0.494576	0.492569	0.490571	0.488584	0.486606	0.484638	0.48268	0.480731	0.478792	0.476863
45	0.55255	0.550223	0.54791	0.545609	0.543322	0.541047	0.538784	0.536535	0.534297	0.532072	0.529859	0.527658	0.525469	0.523292	0.521127	0.518973	0.51683	0.514699	0.512579	0.510471	0.508373	0.506287	0.504211	0.502146	0.500092	0.498048	0.496015	0.493992	0.491979	0.489977	0.487985	0.486002	0.48403	0.482068	0.480115	0.478172	0.476238	0.474314	0.4724	0.470495	0.468599
45.5	0.543055	0.540769	0.538497	0.536237	0.533989	0.531754	0.529532	0.527322	0.525123	0.522937	0.520763	0.518601	0.51645	0.514311	0.512183	0.510067	0.507962	0.505868	0.503786	0.501714	0.499653	0.497603	0.495563	0.493534	0.491516	0.489507	0.48751	0.485522	0.483544	0.481577	0.479619	0.477671	0.475733	0.473805	0.471886	0.469976	0.468076	0.466186	0.464304	0.462432	0.460569
46	0.533827	0.531581	0.529348	0.527127	0.524919	0.522723	0.520539	0.518367	0.516207	0.514059	0.511922	0.509797	0.507684	0.505582	0.503491	0.501411	0.499343	0.497285	0.495238	0.493202	0.491177	0.489162	0.487158	0.485164	0.48318	0.481206	0.479243	0.477289	0.475346	0.473412	0.471488	0.469573	0.467668	0.465773	0.463887	0.46201	0.460143	0.458285	0.456435	0.454595	0.452764
46.5	0.524855	0.522647	0.520453	0.51827	0.5161	0.513942	0.511795	0.509661	0.507538	0.505426	0.503327	0.501238	0.499161	0.497095	0.49504	0.492996	0.490962	0.48894	0.486928	0.484927	0.482936	0.480955	0.478985	0.477025	0.475075	0.473135	0.471205	0.469285	0.467374	0.465473	0.463582	0.4617	0.459827	0.457964	0.45611	0.454265	0.452429	0.450602	0.448784	0.446975	0.445175
47	0.516129	0.513959	0.511802	0.509657	0.507523	0.505402	0.503292	0.501193	0.499107	0.497031	0.494967	0.492914	0.490872	0.488841	0.48682	0.484811	0.482812	0.480823	0.478846	0.476878	0.474921	0.472974	0.471037	0.469109	0.467192	0.465285	0.463387	0.461499	0.459621	0.457752	0.455892	0.454042	0.4522	0.450368	0.448545	0.446731	0.444926	0.44313	0.441343	0.439564	0.437793
47.5	0.50764	0.505507	0.503386	0.501277	0.49918	0.497094	0.495019	0.492956	0.490904	0.488864	0.486834	0.484815	0.482807	0.48081	0.478824	0.476848	0.474882	0.472927	0.470982	0.469048	0.467123	0.465208	0.463304	0.461409	0.459523	0.457648	0.455781	0.453925	0.452078	0.45024	0.448411	0.446591	0.44478	0.442979	0.441186	0.439402	0.437627	0.43586	0.434102	0.432353	0.430612
48	0.49938	0.497283	0.495197	0.493123	0.49106	0.489009	0.486969	0.48494	0.482922	0.480915	0.478919	0.476934	0.47496	0.472996	0.471042	0.469099	0.467166	0.465243	0.46333	0.461427	0.459534	0.457651	0.455778	0.453914	0.45206	0.450215	0.44838	0.446554	0.444737	0.442929	0.44113	0.43934	0.43756	0.435787	0.434024	0.432269	0.430523	0.428786	0.427056	0.425336	0.423623
48.5	0.491339	0.489277	0.487225	0.485185	0.483157	0.481139	0.479133	0.477137	0.475152	0.473179	0.471215	0.469263	0.46732	0.465388	0.463467	0.461555	0.459654	0.457763	0.455881	0.454009	0.452147	0.450295	0.448452	0.446619	0.444795	0.44298	0.441175	0.439378	0.437591	0.435812	0.434043	0.432282	0.43053	0.428787	0.427052	0.425326	0.423608	0.421899	0.420197	0.418504	0.41682
49	0.483511	0.481481	0.479463	0.477457	0.475461	0.473476	0.471502	0.469539	0.467587	0.465645	0.463714	0.461793	0.459882	0.457981	0.456091	0.45421	0.45234	0.450479	0.448628	0.446787	0.444955	0.443132	0.441319	0.439515	0.437721	0.435935	0.434159	0.432391	0.430633	0.428883	0.427142	0.425409	0.423685	0.42197	0.420263	0.418565	0.416874	0.415192	0.413518	0.411853	0.410195
49.5	0.475886	0.473889	0.471904	0.469929	0.467966	0.466013	0.464071	0.46214	0.460219	0.458308	0.456408	0.454517	0.452637	0.450767	0.448907	0.447057	0.445216	0.443385	0.441564	0.439752	0.437949	0.436156	0.434371	0.432596	0.43083	0.429073	0.427325	0.425586	0.423855	0.422133	0.42042	0.418715	0.417019	0.415331	0.413651	0.411979	0.410316	0.40866	0.407013	0.405374	0.403742
50	0.468458	0.466493	0.464539	0.462596	0.460664	0.458742	0.456831	0.454931	0.45304	0.45116	0.44929	0.44743	0.445579	0.443739	0.441908	0.440087	0.438276	0.436474	0.434681	0.432898	0.431124	0.429359	0.427603	0.425856	0.424117	0.422388	0.420668	0.418956	0.417252	0.415558	0.413871	0.412193	0.410523	0.408862	0.407209	0.405563	0.403926	0.402297	0.400675	0.399061	0.397455
50.5	0.461219	0.459285	0.457363	0.45545	0.453549	0.451657	0.449776	0.447905	0.446045	0.444194	0.442353	0.440522	0.438701	0.43689	0.435088	0.433295	0.431512	0.429738	0.427974	0.426219	0.424472	0.422735	0.421006	0.419287	0.417576	0.415873	0.41418	0.412495	0.410818	0.409149	0.407489	0.405837	0.404194	0.402558	0.40093	0.399311	0.397699	0.396095	0.394498	0.39291	0.391329
51	0.454164	0.45226	0.450367	0.448485	0.446613	0.444751	0.4429	0.441058	0.439226	0.437404	0.435592	0.43379	0.431997	0.430214	0.42844	0.426675	0.42492	0.423173	0.421436	0.419708	0.417989	0.416278	0.414576	0.412883	0.411199	0.409523	0.407855	0.406196	0.404545	0.402903	0.401268	0.399642	0.398023	0.396413	0.39481	0.393216	0.391629	0.390049	0.388477	0.386913	0.385357
51.5	0.447285	0.445411	0.443547	0.441694	0.439851	0.438018	0.436195	0.434382	0.432578	0.430784	0.429	0.427226	0.42546	0.423704	0.421958	0.42022	0.418492	0.416772	0.415062	0.41336	0.411667	0.409983	0.408307	0.40664	0.404981	0.403331	0.401689	0.400055	0.39843	0.396812	0.395203	0.393601	0.392007	0.390422	0.388843	0.387273	0.38571	0.384155	0.382607	0.381066	0.379533
52	0.440576	0.438731	0.436896	0.435071	0.433256	0.431451	0.429656	0.427871	0.426095	0.424328	0.422571	0.420824	0.419085	0.417356	0.415636	0.413925	0.412223	0.41053	0.408845	0.407169	0.405502	0.403843	0.402193	0.400551	0.398918	0.397293	0.395675	0.394066	0.392465	0.390872	0.389287	0.38771	0.38614	0.384578	0.383024	0.381477	0.379938	0.378406	0.376881	0.375364	0.373854
52.5	0.434033	0.432216	0.430408	0.428611	0.426824	0.425046	0.423278	0.42152	0.41977	0.418031	0.4163	0.414579	0.412867	0.411164	0.40947	0.407784	0.406108	0.40444	0.402781	0.40113	0.399488	0.397855	0.396229	0.394612	0.393003	0.391402	0.389809	0.388224	0.386647	0.385078	0.383516	0.381963	0.380417	0.378878	0.377347	0.375823	0.374307	0.372798	0.371296	0.369802	0.368314
53	0.427648	0.425858	0.424078	0.422308	0.420547	0.418796	0.417055	0.415323	0.4136	0.411886	0.410182	0.408486	0.4068	0.405122	0.403453	0.401793	0.400141	0.398499	0.396864	0.395238	0.39362	0.392011	0.39041	0.388817	0.387231	0.385654	0.384085	0.382524	0.38097	0.379424	0.377886	0.376355	0.374832	0.373316	0.371808	0.370307	0.368813	0.367326	0.365846	0.364374	0.362909
53.5	0.421418	0.419654	0.417901	0.416157	0.414422	0.412697	0.410981	0.409275	0.407578	0.405889	0.40421	0.40254	0.400878	0.399225	0.397581	0.395945	0.394318	0.3927	0.391089	0.389487	0.387893	0.386308	0.38473	0.38316	0.381599	0.380045	0.378499	0.37696	0.375429	0.373906	0.37239	0.370882	0.369381	0.367888	0.366401	0.364922	0.36345	0.361986	0.360528	0.359077	0.357633
54	0.415335	0.413598	0.41187	0.410152	0.408443	0.406743	0.405053	0.403371	0.401699	0.400036	0.398381	0.396735	0.395098	0.393469	0.391849	0.390237	0.388634	0.387039	0.385452	0.383874	0.382303	0.380741	0.379186	0.377639	0.3761	0.374569	0.373045	0.371529	0.370021	0.36852	0.367026	0.36554	0.364061	0.362589	0.361124	0.359666	0.358216	0.356772	0.355335	0.353906	0.352482
54.5	0.409397	0.407685	0.405983	0.404289	0.402605	0.40093	0.399264	0.397607	0.395959	0.39432	0.392689	0.391067	0.389454	0.387849	0.386252	0.384664	0.383084	0.381512	0.379948	0.378392	0.376845	0.375305	0.373772	0.372248	0.370731	0.369222	0.36772	0.366226	0.36474	0.36326	0.361788	0.360323	0.358865	0.357415	0.355971	0.354534	0.353105	0.351682	0.350266	0.348856	0.347454
55	0.403598	0.401911	0.400233	0.398564	0.396904	0.395253	0.393611	0.391978	0.390354	0.388738	0.387131	0.385532	0.383942	0.38236	0.380787	0.379221	0.377664	0.376114	0.374573	0.373039	0.371514	0.369996	0.368486	0.366983	0.365488	0.364	0.36252	0.361047	0.359582	0.358124	0.356672	0.355228	0.353791	0.352361	0.350938	0.349522	0.348113	0.34671	0.345314	0.343925	0.342542
55.5	0.397933	0.39627	0.394616	0.392971	0.391335	0.389708	0.388089	0.38648	0.384879	0.383286	0.381702	0.380126	0.378558	0.376999	0.375447	0.373904	0.372369	0.370842	0.369322	0.36781	0.366306	0.36481	0.363321	0.36184	0.360366	0.3589	0.35744	0.355988	0.354544	0.353106	0.351675	0.350252	0.348835	0.347425	0.346022	0.344626	0.343237	0.341854	0.340478	0.339108	0.337745
56	0.392399	0.390759	0.389129	0.387507	0.385894	0.38429	0.382694	0.381107	0.379529	0.377959	0.376397	0.374843	0.373298	0.37176	0.370231	0.368709	0.367196	0.36569	0.364192	0.362702	0.361219	0.359743	0.358275	0.356815	0.355362	0.353916	0.352477	0.351046	0.349621	0.348204	0.346793	0.345389	0.343992	0.342602	0.341219	0.339842	0.338472	0.337109	0.335752	0.334401	0.333057
56.5	0.38699	0.385374	0.383766	0.382167	0.380577	0.378996	0.377422	0.375858	0.374301	0.372753	0.371213	0.369681	0.368157	0.366641	0.365133	0.363633	0.362141	0.360656	0.359179	0.357709	0.356247	0.354792	0.353344	0.351904	0.350471	0.349046	0.347627	0.346215	0.34481	0.343413	0.342022	0.340637	0.33926	0.337889	0.336525	0.335167	0.333816	0.332472	0.331133	0.329802	0.328476
57	0.381704	0.38011	0.378525	0.376948	0.37538	0.373821	0.372269	0.370726	0.369191	0.367665	0.366146	0.364635	0.363133	0.361638	0.36015	0.358671	0.357199	0.355735	0.354278	0.352829	0.351387	0.349952	0.348525	0.347104	0.345691	0.344285	0.342886	0.341494	0.340108	0.33873	0.337358	0.335993	0.334634	0.333282	0.331937	0.330598	0.329265	0.327939	0.326619	0.325306	0.323998
57.5	0.376536	0.374964	0.373401	0.371846	0.3703	0.368761	0.367231	0.36571	0.364196	0.36269	0.361192	0.359702	0.35822	0.356746	0.355279	0.35382	0.352368	0.350924	0.349487	0.348058	0.346636	0.345221	0.343813	0.342412	0.341018	0.339631	0.338251	0.336878	0.335511	0.334151	0.332798	0.331452	0.330112	0.328778	0.327451	0.32613	0.324816	0.323508	0.322206	0.32091	0.31962
58	0.371483	0.369933	0.368391	0.366857	0.365332	0.363814	0.362305	0.360804	0.359311	0.357826	0.356349	0.354879	0.353417	0.351963	0.350516	0.349077	0.347645	0.34622	0.344803	0.343393	0.34199	0.340594	0.339205	0.337823	0.336448	0.33508	0.333718	0.332364	0.331016	0.329674	0.32834	0.327011	0.325689	0.324374	0.323065	0.321762	0.320465	0.319175	0.31789	0.316612	0.31534
58.5	0.366541	0.365012	0.363491	0.361978	0.360473	0.358976	0.357488	0.356007	0.354534	0.353069	0.351611	0.350162	0.348719	0.347285	0.345857	0.344437	0.343025	0.341619	0.340221	0.33883	0.337446	0.336069	0.334698	0.333335	0.331979	0.330629	0.329286	0.327949	0.326619	0.325296	0.323979	0.322668	0.321364	0.320066	0.318775	0.317489	0.31621	0.314936	0.313669	0.312408	0.311153
59	0.361707	0.360198	0.358697	0.357205	0.35572	0.354244	0.352775	0.351314	0.349861	0.348415	0.346977	0.345547	0.344124	0.342708	0.3413	0.339899	0.338505	0.337119	0.335739	0.334367	0.333001	0.331642	0.33029	0.328945	0.327606	0.326275	0.324949	0.323631	0.322318	0.321013	0.319713	0.31842	0.317133	0.315852	0.314578	0.313309	0.312047	0.310791	0.30954	0.308296	0.307057
59.5	0.356977	0.355489	0.354008	0.352535	0.35107	0.349613	0.348164	0.346723	0.345289	0.343862	0.342443	0.341032	0.339628	0.338231	0.336841	0.335459	0.334084	0.332715	0.331354	0.33	0.328652	0.327311	0.325977	0.32465	0.323329	0.322015	0.320707	0.319405	0.31811	0.316822	0.315539	0.314263	0.312993	0.311729	0.310472	0.30922	0.307974	0.306734	0.3055	0.304272	0.30305
60	0.352349	0.35088	0.349419	0.347965	0.34652	0.345082	0.343652	0.342229	0.340814	0.339407	0.338007	0.336614	0.335228	0.33385	0.332478	0.331114	0.329757	0.328406	0.327063	0.325726	0.324396	0.323073	0.321756	0.320446	0.319143	0.317846	0.316555	0.315271	0.313993	0.312721	0.311455	0.310196	0.308942	0.307695	0.306453	0.305218	0.303988	0.302765	0.301547	0.300335	0.299128
60.5	0.347819	0.346369	0.344927	0.343493	0.342066	0.340647	0.339236	0.337832	0.336435	0.335046	0.333664	0.332289	0.330922	0.329561	0.328208	0.326861	0.325522	0.324189	0.322863	0.321543	0.320231	0.318925	0.317625	0.316332	0.315045	0.313765	0.312491	0.311223	0.309962	0.308707	0.307457	0.306214	0.304977	0.303746	0.30252	0.301301	0.300087	0.298879	0.297677	0.296481	0.29529
61	0.343385	0.341954	0.34053	0.339115	0.337707	0.336306	0.334913	0.333527	0.332149	0.330777	0.329413	0.328056	0.326706	0.325363	0.324027	0.322698	0.321376	0.32006	0.318751	0.317449	0.316153	0.314864	0.313581	0.312305	0.311034	0.309771	0.308513	0.307262	0.306016	0.304777	0.303544	0.302317	0.301095	0.29988	0.29867	0.297466	0.296268	0.295076	0.293889	0.292708	0.291532
61.5	0.339043	0.337631	0.336226	0.334828	0.333438	0.332055	0.33068	0.329312	0.327951	0.326598	0.325251	0.323911	0.322579	0.321253	0.319934	0.318622	0.317317	0.316018	0.314725	0.31344	0.312161	0.310888	0.309621	0.308361	0.307107	0.30586	0.304618	0.303382	0.302153	0.30093	0.299712	0.2985	0.297295	0.296095	0.2949	0.293712	0.292529	0.291352	0.29018	0.289014	0.287853
62	0.334792	0.333397	0.33201	0.33063	0.329258	0.327893	0.326535	0.325185	0.323841	0.322505	0.321175	0.319853	0.318537	0.317228	0.315926	0.31463	0.313341	0.312059	0.310783	0.309514	0.308251	0.306994	0.305744	0.304499	0.303261	0.302029	0.300804	0.299584	0.29837	0.297162	0.29596	0.294763	0.293573	0.292388	0.291209	0.290035	0.288867	0.287705	0.286548	0.285396	0.28425
62.5	0.330628	0.329251	0.327881	0.326519	0.325164	0.323816	0.322476	0.321142	0.319815	0.318496	0.317183	0.315877	0.314578	0.313286	0.312	0.310721	0.309448	0.308182	0.306922	0.305668	0.304421	0.30318	0.301946	0.300717	0.299494	0.298278	0.297067	0.295863	0.294664	0.293471	0.292284	0.291103	0.289927	0.288757	0.287593	0.286434	0.28528	0.284132	0.28299	0.281853	0.280721
63	0.326549	0.325189	0.323837	0.322491	0.321153	0.319823	0.318499	0.317182	0.315872	0.314569	0.313272	0.311983	0.3107	0.309424	0.308154	0.306891	0.305634	0.304383	0.303139	0.301901	0.30067	0.299444	0.298225	0.297012	0.295804	0.294603	0.293408	0.292218	0.291034	0.289856	0.288684	0.287517	0.286356	0.2852	0.28405	0.282906	0.281767	0.280633	0.279505	0.278381	0.277264
63.5	0.322552	0.321209	0.319874	0.318545	0.317224	0.31591	0.314602	0.313302	0.312008	0.310721	0.309441	0.308167	0.3069	0.30564	0.304386	0.303138	0.301897	0.300662	0.299433	0.298211	0.296994	0.295784	0.29458	0.293381	0.292189	0.291002	0.289822	0.288647	0.287477	0.286314	0.285156	0.284004	0.282857	0.281716	0.28058	0.279449	0.278324	0.277204	0.27609	0.27498	0.273876
64	0.318636	0.31731	0.315991	0.314679	0.313374	0.312075	0.310784	0.3095	0.308222	0.306951	0.305686	0.304428	0.303177	0.301932	0.300693	0.299461	0.298235	0.297015	0.295801	0.294594	0.293392	0.292197	0.291007	0.289824	0.288646	0.287474	0.286308	0.285147	0.283992	0.282843	0.281699	0.280561	0.279428	0.278301	0.277179	0.276062	0.27495	0.273844	0.272743	0.271647	0.270557
64.5	0.314798	0.313488	0.312185	0.310889	0.3096	0.308318	0.307042	0.305773	0.304511	0.303255	0.302006	0.300764	0.299528	0.298298	0.297074	0.295857	0.294646	0.293441	0.292242	0.291049	0.289862	0.288681	0.287506	0.286337	0.285173	0.284016	0.282864	0.281717	0.280576	0.279441	0.278311	0.277186	0.276067	0.274954	0.273845	0.272742	0.271644	0.270551	0.269464	0.268381	0.267303
65	0.311036	0.309742	0.308454	0.307174	0.305901	0.304634	0.303374	0.30212	0.300874	0.299633	0.298399	0.297172	0.29595	0.294736	0.293527	0.292324	0.291128	0.289937	0.288753	0.287574	0.286402	0.285235	0.284074	0.282919	0.28177	0.280626	0.279487	0.278355	0.277228	0.276106	0.274989	0.273879	0.272773	0.271673	0.270577	0.269488	0.268403	0.267323	0.266248	0.265179	0.264114
65.5	0.307347	0.306069	0.304797	0.303532	0.302274	0.301023	0.299778	0.298539	0.297307	0.296082	0.294863	0.29365	0.292443	0.291243	0.290049	0.288861	0.287679	0.286502	0.285332	0.284168	0.283009	0.281857	0.280709	0.279568	0.278432	0.277302	0.276177	0.275058	0.273945	0.272836	0.271733	0.270636	0.269543	0.268456	0.267374	0.266297	0.265225	0.264158	0.263096	0.262039	0.260988
66	0.303731	0.302467	0.301211	0.299961	0.298718	0.297481	0.296251	0.295028	0.293811	0.2926	0.291395	0.290197	0.289005	0.287819	0.286639	0.285464	0.284296	0.283134	0.281978	0.280827	0.279683	0.278544	0.27741	0.276282	0.27516	0.274043	0.272932	0.271826	0.270725	0.26963	0.26854	0.267456	0.266376	0.265302	0.264232	0.263168	0.262109	0.261055	0.260005	0.258961	0.257922
66.5	0.300184	0.298936	0.297694	0.296459	0.295231	0.294009	0.292793	0.291584	0.290381	0.289185	0.287995	0.28681	0.285632	0.28446	0.283294	0.282134	0.28098	0.279831	0.278688	0.277552	0.27642	0.275295	0.274174	0.27306	0.271951	0.270847	0.269749	0.268656	0.267568	0.266486	0.265409	0.264337	0.26327	0.262208	0.261152	0.2601	0.259053	0.258011	0.256974	0.255942	0.254915
67	0.296705	0.295471	0.294245	0.293024	0.29181	0.290603	0.289401	0.288207	0.287018	0.285835	0.284659	0.283489	0.282324	0.281166	0.280014	0.278867	0.277726	0.276591	0.275462	0.274338	0.27322	0.272108	0.271001	0.269899	0.268803	0.267712	0.266627	0.265547	0.264472	0.263402	0.262338	0.261278	0.260224	0.259174	0.25813	0.25709	0.256056	0.255026	0.254001	0.252981	0.251966
67.5	0.293292	0.292073	0.290861	0.289655	0.288455	0.287261	0.286074	0.284893	0.283718	0.28255	0.281387	0.28023	0.27908	0.277935	0.276796	0.275662	0.274535	0.273413	0.272297	0.271186	0.270081	0.268982	0.267887	0.266799	0.265715	0.264637	0.263564	0.262497	0.261434	0.260377	0.259324	0.258277	0.257235	0.256198	0.255165	0.254138	0.253115	0.252097	0.251084	0.250076	0.249072
68	0.289944	0.288739	0.287541	0.286349	0.285163	0.283983	0.28281	0.281642	0.280481	0.279326	0.278177	0.277033	0.275896	0.274764	0.273638	0.272518	0.271404	0.270295	0.269191	0.268094	0.267001	0.265914	0.264833	0.263757	0.262686	0.26162	0.260559	0.259504	0.258454	0.257408	0.256368	0.255333	0.254303	0.253277	0.252257	0.251241	0.25023	0.249224	0.248223	0.247226	0.246234
68.5	0.286659	0.285468	0.284283	0.283105	0.281932	0.280766	0.279606	0.278452	0.277305	0.276163	0.275027	0.273896	0.272772	0.271653	0.27054	0.269433	0.268331	0.267235	0.266144	0.265059	0.263979	0.262905	0.261835	0.260771	0.259713	0.258659	0.257611	0.256567	0.255529	0.254496	0.253467	0.252444	0.251426	0.250412	0.249403	0.248399	0.247399	0.246405	0.245415	0.244429	0.243448
69	0.283435	0.282257	0.281086	0.279921	0.278762	0.277609	0.276463	0.275322	0.274187	0.273058	0.271935	0.270818	0.269706	0.2686	0.2675	0.266405	0.265316	0.264232	0.263154	0.262081	0.261013	0.259951	0.258894	0.257842	0.256795	0.255753	0.254717	0.253685	0.252659	0.251637	0.250621	0.249609	0.248602	0.247599	0.246602	0.245609	0.244621	0.243637	0.242659	0.241684	0.240714
69.5	0.28027	0.279106	0.277948	0.276796	0.275651	0.274511	0.273377	0.272249	0.271127	0.270011	0.268901	0.267796	0.266697	0.265603	0.264515	0.263433	0.262356	0.261285	0.260218	0.259157	0.258102	0.257051	0.256006	0.254966	0.253931	0.252901	0.251876	0.250857	0.249842	0.248831	0.247826	0.246826	0.24583	0.244839	0.243853	0.242871	0.241894	0.240921	0.239953	0.23899	0.238031
70	0.277164	0.276013	0.274868	0.273729	0.272596	0.271469	0.270348	0.269233	0.268123	0.26702	0.265922	0.264829	0.263743	0.262661	0.261586	0.260515	0.259451	0.258391	0.257337	0.256288	0.255244	0.254205	0.253172	0.252143	0.25112	0.250102	0.249088	0.24808	0.247076	0.246077	0.245083	0.244094	0.243109	0.242129	0.241154	0.240183	0.239217	0.238255	0.237298	0.236345	0.235397
70.5	0.274114	0.272976	0.271844	0.270717	0.269597	0.268483	0.267374	0.266271	0.265174	0.264083	0.262997	0.261917	0.260842	0.259773	0.258709	0.257651	0.256598	0.25555	0.254508	0.25347	0.252438	0.251411	0.250389	0.249372	0.24836	0.247353	0.24635	0.245353	0.24436	0.243373	0.24239	0.241411	0.240437	0.239468	0.238504	0.237544	0.236588	0.235637	0.234691	0.233748	0.232811
71	0.271119	0.269994	0.268874	0.26776	0.266652	0.26555	0.264454	0.263363	0.262279	0.261199	0.260125	0.259057	0.257994	0.256937	0.255885	0.254838	0.253797	0.252761	0.25173	0.250704	0.249683	0.248667	0.247656	0.24665	0.245649	0.244653	0.243662	0.242676	0.241694	0.240717	0.239745	0.238777	0.237814	0.236856	0.235902	0.234952	0.234007	0.233067	0.23213	0.231199	0.230271
71.5	0.268178	0.267065	0.265958	0.264856	0.26376	0.262671	0.261586	0.260508	0.259435	0.258367	0.257305	0.256249	0.255198	0.254152	0.253111	0.252076	0.251046	0.250021	0.249001	0.247987	0.246977	0.245972	0.244973	0.243978	0.242988	0.242003	0.241022	0.240047	0.239076	0.238109	0.237148	0.236191	0.235238	0.23429	0.233346	0.232407	0.231473	0.230542	0.229616	0.228694	0.227777
72	0.265289	0.264188	0.263093	0.262004	0.26092	0.259842	0.25877	0.257703	0.256642	0.255586	0.254535	0.25349	0.252451	0.251416	0.250387	0.249363	0.248344	0.24733	0.246322	0.245318	0.244319	0.243326	0.242337	0.241353	0.240373	0.239399	0.238429	0.237464	0.236504	0.235548	0.234597	0.23365	0.232708	0.23177	0.230836	0.229908	0.228983	0.228063	0.227147	0.226235	0.225327
72.5	0.262452	0.261363	0.26028	0.259202	0.25813	0.257064	0.256003	0.254948	0.253898	0.252853	0.251814	0.250781	0.249752	0.248729	0.247711	0.246698	0.24569	0.244687	0.24369	0.242697	0.241709	0.240726	0.239747	0.238774	0.237805	0.236841	0.235882	0.234927	0.233977	0.233032	0.232091	0.231154	0.230222	0.229294	0.228371	0.227452	0.226537	0.225627	0.224721	0.223819	0.222921
73	0.259665	0.258587	0.257515	0.256449	0.255389	0.254334	0.253285	0.252241	0.251202	0.250169	0.249141	0.248119	0.247101	0.246089	0.245082	0.24408	0.243083	0.242091	0.241104	0.240121	0.239144	0.238171	0.237204	0.236241	0.235282	0.234329	0.23338	0.232435	0.231495	0.23056	0.229629	0.228702	0.22778	0.226862	0.225949	0.22504	0.224135	0.223234	0.222337	0.221445	0.220557
73.5	0.256926	0.25586	0.2548	0.253745	0.252696	0.251652	0.250614	0.249581	0.248554	0.247532	0.246515	0.245503	0.244497	0.243495	0.242499	0.241507	0.240521	0.239539	0.238563	0.237591	0.236624	0.235662	0.234704	0.233752	0.232803	0.23186	0.230921	0.229986	0.229056	0.228131	0.22721	0.226293	0.225381	0.224473	0.223569	0.222669	0.221774	0.220883	0.219996	0.219113	0.218234
74	0.254234	0.25318	0.252131	0.251087	0.250049	0.249017	0.24799	0.246968	0.245951	0.24494	0.243934	0.242933	0.241937	0.240946	0.23996	0.238979	0.238003	0.237032	0.236066	0.235104	0.234148	0.233196	0.232248	0.231305	0.230367	0.229434	0.228505	0.22758	0.22666	0.225744	0.224833	0.223926	0.223023	0.222124	0.22123	0.22034	0.219454	0.218572	0.217694	0.216821	0.215951
74.5	0.251589	0.250546	0.249508	0.248476	0.247449	0.246427	0.245411	0.244399	0.243394	0.242393	0.241397	0.240407	0.239421	0.238441	0.237465	0.236495	0.235529	0.234568	0.233612	0.232661	0.231714	0.230772	0.229834	0.228902	0.227973	0.227049	0.22613	0.225215	0.224305	0.223398	0.222496	0.221599	0.220706	0.219816	0.218931	0.218051	0.217174	0.216301	0.215433	0.214568	0.213708
75	0.248989	0.247957	0.24693	0.245908	0.244892	0.243881	0.242875	0.241875	0.24088	0.239889	0.238904	0.237924	0.236949	0.235979	0.235013	0.234053	0.233097	0.232146	0.2312	0.230259	0.229322	0.228389	0.227462	0.226539	0.22562	0.224706	0.223796	0.222891	0.221989	0.221093	0.2202	0.219312	0.218428	0.217548	0.216672	0.2158	0.214933	0.214069	0.21321	0.212354	0.211502
75.5	0.246434	0.245412	0.244396	0.243385	0.242379	0.241379	0.240383	0.239393	0.238408	0.237428	0.236453	0.235483	0.234518	0.233558	0.232603	0.231652	0.230707	0.229765	0.228829	0.227897	0.22697	0.226048	0.225129	0.224216	0.223307	0.222402	0.221502	0.220605	0.219714	0.218826	0.217943	0.217064	0.216189	0.215318	0.214451	0.213589	0.21273	0.211875	0.211024	0.210178	0.209335
76	0.243921	0.24291	0.241904	0.240904	0.239909	0.238918	0.237933	0.236954	0.235979	0.235009	0.234044	0.233084	0.232129	0.231179	0.230233	0.229292	0.228356	0.227425	0.226498	0.225576	0.224658	0.223745	0.222836	0.221932	0.221032	0.220137	0.219246	0.218359	0.217476	0.216598	0.215724	0.214853	0.213987	0.213126	0.212268	0.211414	0.210564	0.209718	0.208876	0.208038	0.207204
76.5	0.241451	0.24045	0.239455	0.238464	0.237479	0.236499	0.235524	0.234555	0.23359	0.23263	0.231675	0.230725	0.229779	0.228839	0.227903	0.226972	0.226045	0.225123	0.224206	0.223293	0.222385	0.221481	0.220582	0.219687	0.218796	0.21791	0.217028	0.21615	0.215276	0.214407	0.213541	0.21268	0.211823	0.21097	0.210121	0.209276	0.208434	0.207597	0.206764	0.205934	0.205108
77	0.239022	0.238031	0.237046	0.236066	0.235091	0.234121	0.233156	0.232196	0.231241	0.23029	0.229345	0.228405	0.227469	0.226538	0.225612	0.22469	0.223773	0.22286	0.221952	0.221049	0.22015	0.219255	0.218365	0.217479	0.216597	0.21572	0.214847	0.213978	0.213113	0.212252	0.211396	0.210543	0.209695	0.20885	0.20801	0.207173	0.20634	0.205511	0.204686	0.203865	0.203047
77.5	0.236633	0.235652	0.234677	0.233707	0.232741	0.231781	0.230826	0.229876	0.22893	0.22799	0.227054	0.226123	0.225197	0.224275	0.223358	0.222446	0.221538	0.220635	0.219736	0.218841	0.217951	0.217066	0.216184	0.215307	0.214435	0.213566	0.212702	0.211841	0.210985	0.210133	0.209285	0.208441	0.207601	0.206765	0.205933	0.205105	0.204281	0.20346	0.202643	0.20183	0.201021
78	0.234283	0.233312	0.232347	0.231386	0.230431	0.22948	0.228535	0.227594	0.226658	0.225727	0.224801	0.223879	0.222962	0.22205	0.221142	0.220239	0.21934	0.218446	0.217556	0.21667	0.215789	0.214912	0.21404	0.213172	0.212308	0.211448	0.210592	0.20974	0.208893	0.208049	0.20721	0.206374	0.205543	0.204715	0.203891	0.203071	0.202255	0.201442	0.200634	0.199829	0.199028
78.5	0.231972	0.231011	0.230055	0.229104	0.228158	0.227217	0.226281	0.22535	0.224423	0.223501	0.222584	0.221671	0.220764	0.21986	0.218962	0.218067	0.217178	0.216292	0.215411	0.214535	0.213662	0.212794	0.21193	0.211071	0.210215	0.209364	0.208517	0.207673	0.206834	0.205999	0.205168	0.204341	0.203517	0.202698	0.201882	0.20107	0.200262	0.199458	0.198657	0.19786	0.197067
79	0.229698	0.228747	0.2278	0.226859	0.225922	0.22499	0.224064	0.223141	0.222224	0.221311	0.220403	0.2195	0.218601	0.217707	0.216817	0.215931	0.21505	0.214174	0.213301	0.212433	0.21157	0.21071	0.209855	0.209004	0.208157	0.207314	0.206475	0.20564	0.204809	0.203982	0.203159	0.20234	0.201525	0.200713	0.199906	0.199102	0.198302	0.197505	0.196712	0.195923	0.195138
79.5	0.227461	0.226519	0.225582	0.22465	0.223722	0.2228	0.221882	0.220969	0.220061	0.219157	0.218258	0.217363	0.216473	0.215588	0.214706	0.21383	0.212957	0.212089	0.211226	0.210366	0.209511	0.20866	0.207813	0.20697	0.206131	0.205297	0.204466	0.203639	0.202817	0.201998	0.201183	0.200372	0.199564	0.198761	0.197961	0.197165	0.196373	0.195584	0.194799	0.194018	0.19324
80	0.22526	0.224327	0.223399	0.222476	0.221558	0.220644	0.219735	0.218831	0.217932	0.217037	0.216147	0.215261	0.214379	0.213502	0.21263	0.211762	0.210898	0.210038	0.209183	0.208332	0.207485	0.206642	0.205804	0.204969	0.204139	0.203312	0.202489	0.201671	0.200856	0.200045	0.199238	0.198435	0.197635	0.19684	0.196048	0.19526	0.194475	0.193694	0.192916	0.192143	0.191372
80.5	0.223093	0.22217	0.221251	0.220337	0.219427	0.218523	0.217623	0.216728	0.215837	0.214951	0.214069	0.213192	0.212319	0.211451	0.210587	0.209727	0.208871	0.20802	0.207173	0.20633	0.205492	0.204657	0.203826	0.203	0.202177	0.201359	0.200544	0.199733	0.198927	0.198124	0.197324	0.196529	0.195737	0.194949	0.194165	0.193384	0.192607	0.191834	0.191064	0.190297	0.189535
81	0.220961	0.220047	0.219137	0.218231	0.217331	0.216435	0.215544	0.214657	0.213775	0.212897	0.212024	0.211156	0.210291	0.209431	0.208575	0.207724	0.206877	0.206034	0.205195	0.20436	0.20353	0.202703	0.20188	0.201062	0.200247	0.199437	0.19863	0.197827	0.197028	0.196232	0.195441	0.194653	0.193869	0.193088	0.192312	0.191538	0.190769	0.190003	0.18924	0.188481	0.187726
81.5	0.218863	0.217957	0.217056	0.216159	0.215267	0.21438	0.213498	0.212619	0.211746	0.210876	0.210012	0.209151	0.208295	0.207443	0.206596	0.205753	0.204914	0.204079	0.203248	0.202421	0.201598	0.20078	0.199965	0.199154	0.198347	0.197545	0.196745	0.19595	0.195159	0.194371	0.193587	0.192807	0.19203	0.191257	0.190488	0.189722	0.188959	0.188201	0.187445	0.186694	0.185945
82	0.216797	0.2159	0.215008	0.21412	0.213236	0.212357	0.211483	0.210613	0.209748	0.208887	0.208031	0.207178	0.20633	0.205487	0.204647	0.203812	0.202981	0.202154	0.201331	0.200512	0.199697	0.198886	0.198079	0.197276	0.196477	0.195682	0.19489	0.194103	0.193319	0.192538	0.191762	0.190989	0.19022	0.189454	0.188692	0.187933	0.187178	0.186427	0.185679	0.184934	0.184193
82.5	0.214764	0.213875	0.212991	0.212111	0.211236	0.210366	0.2095	0.208639	0.207781	0.206929	0.20608	0.205236	0.204396	0.203561	0.202729	0.201902	0.201078	0.200259	0.199444	0.198633	0.197826	0.197023	0.196223	0.195428	0.194636	0.193848	0.193064	0.192284	0.191507	0.190735	0.189965	0.1892	0.188438	0.187679	0.186924	0.186173	0.185425	0.18468	0.183939	0.183202	0.182467
83	0.212762	0.211881	0.211006	0.210134	0.209268	0.208405	0.207548	0.206694	0.205845	0.205	0.20416	0.203324	0.202492	0.201664	0.20084	0.200021	0.199205	0.198394	0.197586	0.196783	0.195983	0.195187	0.194396	0.193608	0.192823	0.192043	0.191266	0.190493	0.189724	0.188958	0.188196	0.187438	0.186683	0.185932	0.185184	0.184439	0.183698	0.182961	0.182227	0.181496	0.180769
83.5	0.21079	0.209918	0.209051	0.208188	0.207329	0.206475	0.205625	0.20478	0.203939	0.203102	0.202269	0.201441	0.200617	0.199796	0.198981	0.198169	0.197361	0.196557	0.195757	0.194961	0.194169	0.19338	0.192596	0.191815	0.191038	0.190265	0.189496	0.18873	0.187968	0.187209	0.186454	0.185703	0.184955	0.184211	0.18347	0.182732	0.181998	0.181268	0.18054	0.179816	0.179096
84	0.208849	0.207985	0.207126	0.206271	0.20542	0.204574	0.203732	0.202894	0.202061	0.201232	0.200407	0.199587	0.19877	0.197958	0.197149	0.196345	0.195544	0.194748	0.193955	0.193167	0.192382	0.191601	0.190824	0.19005	0.189281	0.188515	0.187752	0.186994	0.186239	0.185487	0.184739	0.183995	0.183254	0.182516	0.181782	0.181052	0.180324	0.1796	0.17888	0.178163	0.177448
84.5	0.206937	0.206081	0.20523	0.204383	0.20354	0.202701	0.201867	0.201038	0.200212	0.199391	0.198573	0.19776	0.196951	0.196146	0.195345	0.194549	0.193755	0.192966	0.192181	0.1914	0.190622	0.189849	0.189079	0.188312	0.18755	0.186791	0.186035	0.185284	0.184536	0.183791	0.18305	0.182312	0.181578	0.180847	0.18012	0.179396	0.178676	0.177958	0.177244	0.176534	0.175826
85	0.205054	0.204206	0.203362	0.202523	0.201688	0.200857	0.200031	0.199209	0.198391	0.197577	0.196767	0.195962	0.19516	0.194363	0.193569	0.192779	0.191994	0.191212	0.190434	0.18966	0.188889	0.188122	0.187359	0.1866	0.185845	0.185093	0.184344	0.183599	0.182858	0.18212	0.181386	0.180655	0.179928	0.179204	0.178483	0.177766	0.177052	0.176341	0.175634	0.174929	0.174228
85.5	0.203199	0.202359	0.201523	0.200691	0.199864	0.199041	0.198222	0.197407	0.196597	0.195791	0.194988	0.19419	0.193396	0.192605	0.191819	0.191037	0.190258	0.189483	0.188712	0.187945	0.187182	0.186422	0.185666	0.184914	0.184165	0.18342	0.182678	0.18194	0.181206	0.180475	0.179747	0.179023	0.178302	0.177585	0.17687	0.17616	0.175452	0.174748	0.174047	0.173349	0.172654
86	0.201372	0.200539	0.199711	0.198887	0.198067	0.197252	0.19644	0.195633	0.19483	0.194031	0.193236	0.192445	0.191658	0.190874	0.190095	0.18932	0.188548	0.187781	0.187017	0.186257	0.1855	0.184747	0.183998	0.183253	0.182511	0.181772	0.181037	0.180306	0.179578	0.178854	0.178132	0.177415	0.1767	0.17599	0.175282	0.174577	0.173876	0.173178	0.172484	0.171792	0.171104
86.5	0.199572	0.198747	0.197926	0.197109	0.196297	0.195489	0.194685	0.193885	0.193089	0.192297	0.191509	0.190725	0.189945	0.189169	0.188397	0.187629	0.186864	0.186103	0.185346	0.184593	0.183843	0.183097	0.182355	0.181616	0.180881	0.180149	0.179421	0.178696	0.177974	0.177256	0.176542	0.175831	0.175123	0.174418	0.173717	0.173019	0.172324	0.171632	0.170944	0.170258	0.169576
87	0.197798	0.196981	0.196167	0.195358	0.194553	0.193752	0.192955	0.192162	0.191373	0.190589	0.189808	0.189031	0.188258	0.187489	0.186724	0.185962	0.185204	0.18445	0.1837	0.182954	0.182211	0.181471	0.180735	0.180003	0.179275	0.178549	0.177828	0.177109	0.176394	0.175683	0.174975	0.17427	0.173568	0.17287	0.172175	0.171483	0.170794	0.170109	0.169426	0.168747	0.168071
87.5	0.196051	0.19524	0.194434	0.193632	0.192834	0.19204	0.19125	0.190465	0.189683	0.188905	0.188131	0.187362	0.186595	0.185833	0.185075	0.18432	0.183569	0.182822	0.182078	0.181338	0.180602	0.179869	0.17914	0.178414	0.177692	0.176973	0.176258	0.175546	0.174837	0.174132	0.17343	0.172731	0.172036	0.171344	0.170655	0.169969	0.169287	0.168607	0.167931	0.167258	0.166588
88	0.194328	0.193525	0.192726	0.191931	0.19114	0.190354	0.189571	0.188792	0.188017	0.187246	0.18648	0.185716	0.184957	0.184202	0.18345	0.182702	0.181958	0.181217	0.18048	0.179746	0.179017	0.17829	0.177568	0.176848	0.176132	0.17542	0.174711	0.174005	0.173303	0.172604	0.171908	0.171216	0.170527	0.16984	0.169158	0.168478	0.167801	0.167128	0.166458	0.16579	0.165126
88.5	0.192631	0.191835	0.191043	0.190255	0.189471	0.188691	0.187916	0.187144	0.186376	0.185612	0.184851	0.184095	0.183343	0.182594	0.181849	0.181107	0.180369	0.179635	0.178905	0.178178	0.177454	0.176734	0.176018	0.175305	0.174595	0.173889	0.173186	0.172487	0.171791	0.171098	0.170408	0.169722	0.169039	0.168359	0.167682	0.167008	0.166338	0.16567	0.165006	0.164344	0.163686
89	0.190958	0.190169	0.189384	0.188603	0.187826	0.187053	0.186284	0.185519	0.184758	0.184	0.183247	0.182497	0.181751	0.181009	0.18027	0.179535	0.178804	0.178076	0.177352	0.176632	0.175914	0.175201	0.174491	0.173784	0.17308	0.17238	0.171684	0.17099	0.1703	0.169614	0.16893	0.16825	0.167572	0.166898	0.166227	0.165559	0.164895	0.164233	0.163574	0.162919	0.162266
89.5	0.189309	0.188527	0.187749	0.186975	0.186204	0.185438	0.184676	0.183917	0.183163	0.182412	0.181665	0.180922	0.180182	0.179447	0.178714	0.177986	0.177261	0.17654	0.175822	0.175107	0.174397	0.173689	0.172985	0.172284	0.171587	0.170893	0.170203	0.169515	0.168831	0.16815	0.167473	0.166798	0.166127	0.165459	0.164793	0.164131	0.163472	0.162816	0.162163	0.161513	0.160866
90	0.187684	0.186908	0.186137	0.185369	0.184606	0.183846	0.183091	0.182339	0.181591	0.180846	0.180106	0.179369	0.178636	0.177907	0.177181	0.176459	0.17574	0.175025	0.174313	0.173605	0.1729	0.172199	0.171501	0.170806	0.170115	0.169427	0.168743	0.168061	0.167383	0.166708	0.166036	0.165367	0.164702	0.164039	0.16338	0.162724	0.16207	0.16142	0.160773	0.160128	0.159487
90.5	0.186081	0.185312	0.184548	0.183787	0.18303	0.182277	0.181528	0.180782	0.180041	0.179303	0.178569	0.177838	0.177112	0.176388	0.175669	0.174953	0.17424	0.173531	0.172826	0.172124	0.171425	0.17073	0.170038	0.169349	0.168664	0.167982	0.167303	0.166628	0.165955	0.165286	0.16462	0.163957	0.163297	0.16264	0.161987	0.161336	0.160688	0.160043	0.159402	0.158763	0.158127
91	0.184501	0.183739	0.182981	0.182227	0.181476	0.18073	0.179987	0.179248	0.178513	0.177781	0.177053	0.176329	0.175609	0.174892	0.174178	0.173468	0.172762	0.172059	0.171359	0.170663	0.169971	0.169281	0.168595	0.167913	0.167233	0.166557	0.165884	0.165214	0.164548	0.163884	0.163224	0.162566	0.161912	0.161261	0.160613	0.159968	0.159325	0.158686	0.15805	0.157416	0.156786
91.5	0.182943	0.182188	0.181436	0.180688	0.179944	0.179204	0.178467	0.177735	0.177006	0.176281	0.175559	0.174841	0.174126	0.173416	0.172708	0.172004	0.171304	0.170607	0.169914	0.169223	0.168537	0.167853	0.167173	0.166496	0.165822	0.165152	0.164485	0.16382	0.163159	0.162502	0.161847	0.161195	0.160546	0.159901	0.159258	0.158618	0.157982	0.157348	0.156717	0.156089	0.155463
92	0.181407	0.180658	0.179913	0.179171	0.178433	0.177699	0.176969	0.176243	0.17552	0.174801	0.174085	0.173373	0.172665	0.17196	0.171259	0.170561	0.169867	0.169175	0.168488	0.167803	0.167122	0.166445	0.16577	0.165099	0.164431	0.163766	0.163105	0.162446	0.161791	0.161138	0.160489	0.159843	0.1592	0.15856	0.157922	0.157288	0.156656	0.156028	0.155402	0.15478	0.15416
92.5	0.179892	0.179149	0.17841	0.177675	0.176944	0.176216	0.175492	0.174771	0.174055	0.173342	0.172632	0.171926	0.171224	0.170525	0.169829	0.169137	0.168449	0.167764	0.167082	0.166403	0.165728	0.165056	0.164387	0.163722	0.163059	0.1624	0.161744	0.161091	0.160441	0.159794	0.15915	0.158509	0.157872	0.157237	0.156605	0.155976	0.15535	0.154726	0.154106	0.153488	0.152874
93	0.178398	0.177662	0.176929	0.1762	0.175474	0.174753	0.174035	0.17332	0.17261	0.171903	0.171199	0.170499	0.169802	0.169109	0.16842	0.167734	0.167051	0.166371	0.165695	0.165022	0.164352	0.163686	0.163023	0.162363	0.161706	0.161052	0.160402	0.159754	0.15911	0.158468	0.15783	0.157194	0.156562	0.155932	0.155306	0.154682	0.154061	0.153443	0.152828	0.152215	0.151606
93.5	0.176925	0.176194	0.175467	0.174744	0.174025	0.173309	0.172597	0.171889	0.171184	0.170483	0.169785	0.169091	0.168401	0.167713	0.167029	0.166349	0.165672	0.164998	0.164327	0.16366	0.162996	0.162335	0.161677	0.161023	0.160371	0.159723	0.159078	0.158436	0.157797	0.157161	0.156527	0.155897	0.15527	0.154646	0.154024	0.153406	0.15279	0.152177	0.151567	0.150959	0.150355
94	0.175471	0.174747	0.174026	0.173309	0.172596	0.171886	0.17118	0.170477	0.169778	0.169083	0.168391	0.167703	0.167018	0.166336	0.165658	0.164983	0.164311	0.163643	0.162978	0.162316	0.161658	0.161002	0.16035	0.159701	0.159055	0.158412	0.157772	0.157135	0.156501	0.155871	0.155243	0.154618	0.153996	0.153376	0.15276	0.152147	0.151536	0.150928	0.150323	0.149721	0.149121
94.5	0.174037	0.173319	0.172604	0.171893	0.171185	0.170482	0.169781	0.169085	0.168392	0.167702	0.167016	0.166333	0.165654	0.164978	0.164305	0.163636	0.16297	0.162307	0.161647	0.160991	0.160338	0.159688	0.159041	0.158397	0.157756	0.157119	0.156484	0.155852	0.155224	0.154598	0.153975	0.153355	0.152739	0.152124	0.151513	0.150905	0.150299	0.149696	0.149096	0.148498	0.147904
95	0.172623	0.17191	0.171201	0.170496	0.169794	0.169096	0.168402	0.167711	0.167023	0.166339	0.165659	0.164982	0.164308	0.163637	0.16297	0.162306	0.161646	0.160988	0.160334	0.159683	0.159035	0.158391	0.157749	0.157111	0.156475	0.155843	0.155213	0.154587	0.153963	0.153343	0.152725	0.15211	0.151498	0.150889	0.150283	0.149679	0.149079	0.148481	0.147885	0.147293	0.146703
95.5	0.171227	0.17052	0.169817	0.169118	0.168422	0.167729	0.167041	0.166355	0.165673	0.164995	0.16432	0.163648	0.16298	0.162315	0.161653	0.160995	0.16034	0.159688	0.159039	0.158393	0.157751	0.157111	0.156475	0.155842	0.155211	0.154584	0.15396	0.153338	0.15272	0.152104	0.151492	0.150882	0.150275	0.149671	0.149069	0.148471	0.147875	0.147282	0.146691	0.146103	0.145518
96	0.16985	0.169149	0.168452	0.167758	0.167068	0.166381	0.165698	0.165018	0.164342	0.163669	0.162999	0.162333	0.16167	0.16101	0.160354	0.159701	0.159051	0.158404	0.157761	0.15712	0.156483	0.155849	0.155217	0.154589	0.153964	0.153342	0.152723	0.152106	0.151493	0.150882	0.150274	0.14967	0.149067	0.148468	0.147872	0.147278	0.146687	0.146098	0.145513	0.14493	0.144349
96.5	0.168491	0.167796	0.167104	0.166416	0.165731	0.16505	0.164372	0.163698	0.163027	0.16236	0.161696	0.161035	0.160377	0.159723	0.159072	0.158424	0.157779	0.157138	0.1565	0.155864	0.155232	0.154603	0.153977	0.153354	0.152733	0.152116	0.151502	0.15089	0.150282	0.149676	0.149073	0.148473	0.147876	0.147282	0.14669	0.146101	0.145515	0.144931	0.14435	0.143772	0.143196
97	0.16715	0.166461	0.165775	0.165092	0.164413	0.163737	0.163065	0.162396	0.16173	0.161068	0.160409	0.159754	0.159102	0.158453	0.157807	0.157164	0.156525	0.155888	0.155255	0.154625	0.153998	0.153374	0.152752	0.152134	0.151519	0.150907	0.150297	0.149691	0.149087	0.148486	0.147888	0.147293	0.146701	0.146111	0.145524	0.14494	0.144358	0.143779	0.143203	0.142629	0.142058
97.5	0.165827	0.165143	0.164462	0.163785	0.163111	0.162441	0.161774	0.161111	0.160451	0.159794	0.15914	0.15849	0.157843	0.157199	0.156558	0.155921	0.155286	0.154655	0.154027	0.153402	0.152779	0.15216	0.151544	0.150931	0.150321	0.149713	0.149109	0.148507	0.147908	0.147312	0.146719	0.146128	0.14554	0.144955	0.144373	0.143793	0.143216	0.142642	0.14207	0.141501	0.140934
98	0.164521	0.163842	0.163167	0.162495	0.161827	0.161162	0.1605	0.159842	0.159187	0.158536	0.157887	0.157242	0.1566	0.155961	0.155326	0.154693	0.154064	0.153438	0.152815	0.152194	0.151577	0.150963	0.150352	0.149743	0.149138	0.148535	0.147935	0.147338	0.146744	0.146153	0.145564	0.144979	0.144395	0.143815	0.143237	0.142662	0.14209	0.14152	0.140953	0.140388	0.139826
98.5	0.163232	0.162559	0.161889	0.161222	0.160559	0.1599	0.159243	0.15859	0.15794	0.157294	0.156651	0.156011	0.155374	0.15474	0.15411	0.153482	0.152858	0.152236	0.151618	0.151003	0.15039	0.149781	0.149174	0.148571	0.14797	0.147372	0.146777	0.146185	0.145596	0.145009	0.144425	0.143844	0.143265	0.142689	0.142116	0.141546	0.140978	0.140412	0.139849	0.139289	0.138731
99	0.16196	0.161292	0.160627	0.159966	0.159308	0.158654	0.158002	0.157354	0.15671	0.156068	0.15543	0.154795	0.154163	0.153535	0.152909	0.152286	0.151667	0.15105	0.150437	0.149826	0.149219	0.148614	0.148013	0.147414	0.146818	0.146225	0.145634	0.145047	0.144462	0.14388	0.1433	0.142724	0.14215	0.141578	0.14101	0.140443	0.13988	0.139319	0.138761	0.138205	0.137651
99.5	0.160704	0.160041	0.159382	0.158726	0.158073	0.157423	0.156777	0.156135	0.155495	0.154859	0.154225	0.153595	0.152968	0.152345	0.151724	0.151106	0.150491	0.14988	0.149271	0.148665	0.148063	0.147463	0.146866	0.146271	0.14568	0.145091	0.144506	0.143923	0.143342	0.142765	0.14219	0.141618	0.141048	0.140481	0.139917	0.139355	0.138796	0.13824	0.137686	0.137134	0.136585
100	0.159464	0.158806	0.158152	0.157501	0.156853	0.156209	0.155568	0.15493	0.154296	0.153664	0.153036	0.152411	0.151789	0.15117	0.150554	0.149941	0.149331	0.148724	0.14812	0.147519	0.146921	0.146326	0.145733	0.145144	0.144557	0.143973	0.143392	0.142813	0.142237	0.141664	0.141094	0.140526	0.139961	0.139399	0.138839	0.138281	0.137727	0.137174	0.136624	0.136077	0.135532
100.5	0.15824	0.157587	0.156938	0.156292	0.15565	0.15501	0.154374	0.153741	0.153111	0.152485	0.151862	0.151241	0.150624	0.15001	0.149399	0.148791	0.148185	0.147583	0.146984	0.146387	0.145794	0.145203	0.144615	0.14403	0.143448	0.142869	0.142292	0.141718	0.141147	0.140578	0.140012	0.139449	0.138888	0.13833	0.137774	0.137221	0.13667	0.136122	0.135577	0.135034	0.134493
101	0.157031	0.156384	0.155739	0.155099	0.154461	0.153826	0.153195	0.152567	0.151942	0.151321	0.150702	0.150087	0.149474	0.148865	0.148258	0.147655	0.147054	0.146457	0.145862	0.14527	0.144681	0.144095	0.143512	0.142931	0.142353	0.141778	0.141206	0.140636	0.140069	0.139505	0.138943	0.138384	0.137828	0.137274	0.136723	0.136174	0.135628	0.135084	0.134542	0.134003	0.133467
101.5	0.155838	0.155195	0.154556	0.15392	0.153287	0.152658	0.152031	0.151408	0.150788	0.150171	0.149557	0.148946	0.148339	0.147734	0.147132	0.146533	0.145937	0.145344	0.144754	0.144167	0.143582	0.143001	0.142422	0.141846	0.141272	0.140702	0.140134	0.139568	0.139006	0.138446	0.137888	0.137334	0.136781	0.136232	0.135685	0.13514	0.134598	0.134058	0.133521	0.132986	0.132454
102	0.154659	0.154022	0.153387	0.152756	0.152128	0.151503	0.150882	0.150263	0.149648	0.149036	0.148427	0.14782	0.147217	0.146617	0.14602	0.145426	0.144834	0.144246	0.14366	0.143077	0.142497	0.14192	0.141346	0.140774	0.140205	0.139639	0.139075	0.138514	0.137956	0.1374	0.136847	0.136296	0.135748	0.135203	0.13466	0.134119	0.133581	0.133045	0.132512	0.131982	0.131453
102.5	0.153496	0.152863	0.152233	0.151607	0.150984	0.150364	0.149747	0.149133	0.148522	0.147915	0.14731	0.146709	0.14611	0.145514	0.144922	0.144332	0.143745	0.143161	0.14258	0.142001	0.141426	0.140853	0.140283	0.139715	0.139151	0.138589	0.138029	0.137473	0.136918	0.136367	0.135818	0.135272	0.134728	0.134186	0.133647	0.133111	0.132577	0.132045	0.131516	0.13099	0.130465
103	0.152346	0.151718	0.151093	0.150472	0.149853	0.149238	0.148626	0.148017	0.147411	0.146808	0.146208	0.145611	0.145017	0.144425	0.143837	0.143252	0.142669	0.14209	0.141513	0.140939	0.140368	0.139799	0.139233	0.13867	0.13811	0.137552	0.136997	0.136444	0.135894	0.135347	0.134802	0.13426	0.13372	0.133183	0.132648	0.132115	0.131585	0.131058	0.130533	0.13001	0.129489
103.5	0.151211	0.150588	0.149968	0.149351	0.148737	0.148126	0.147519	0.146914	0.146313	0.145714	0.145119	0.144526	0.143937	0.14335	0.142766	0.142185	0.141607	0.141032	0.140459	0.139889	0.139322	0.138758	0.138197	0.137638	0.137081	0.136528	0.135977	0.135428	0.134883	0.134339	0.133798	0.13326	0.132724	0.132191	0.13166	0.131132	0.130606	0.130082	0.129561	0.129042	0.128526
104	0.15009	0.149471	0.148856	0.148244	0.147634	0.147028	0.146425	0.145825	0.145228	0.144634	0.144043	0.143455	0.14287	0.142287	0.141708	0.141131	0.140558	0.139987	0.139418	0.138853	0.13829	0.13773	0.137173	0.136618	0.136066	0.135516	0.134969	0.134425	0.133883	0.133344	0.132807	0.132273	0.131741	0.131212	0.130685	0.130161	0.129638	0.129119	0.128601	0.128086	0.127574
104.5	0.148983	0.148369	0.147758	0.14715	0.146545	0.145944	0.145345	0.144749	0.144157	0.143567	0.142981	0.142397	0.141816	0.141238	0.140663	0.140091	0.139521	0.138954	0.13839	0.137829	0.13727	0.136714	0.136161	0.135611	0.135063	0.134517	0.133974	0.133434	0.132896	0.132361	0.131828	0.131298	0.13077	0.130245	0.129722	0.129201	0.128683	0.128167	0.127654	0.127142	0.126633
105	0.147889	0.147279	0.146673	0.14607	0.145469	0.144872	0.144278	0.143687	0.143099	0.142513	0.141931	0.141352	0.140775	0.140201	0.139631	0.139062	0.138497	0.137935	0.137375	0.136818	0.136263	0.135711	0.135162	0.134616	0.134072	0.13353	0.132991	0.132455	0.131921	0.13139	0.130861	0.130335	0.129811	0.129289	0.12877	0.128253	0.127739	0.127227	0.126717	0.12621	0.125705
105.5	0.146808	0.146203	0.145601	0.145002	0.144406	0.143814	0.143224	0.142637	0.142053	0.141472	0.140894	0.140319	0.139747	0.139177	0.138611	0.138047	0.137486	0.136927	0.136371	0.135818	0.135268	0.13472	0.134175	0.133633	0.133093	0.132555	0.13202	0.131488	0.130958	0.130431	0.129906	0.129383	0.128863	0.128345	0.12783	0.127317	0.126806	0.126298	0.125792	0.125288	0.124787
106	0.14574	0.14514	0.144542	0.143948	0.143356	0.142768	0.142183	0.1416	0.141021	0.140444	0.13987	0.139299	0.138731	0.138166	0.137603	0.137043	0.136486	0.135932	0.13538	0.134831	0.134285	0.133741	0.1332	0.132661	0.132125	0.131592	0.131061	0.130533	0.130007	0.129483	0.128962	0.128443	0.127927	0.127413	0.126901	0.126392	0.125885	0.125381	0.124878	0.124378	0.12388
106.5	0.144685	0.144089	0.143496	0.142906	0.142319	0.141735	0.141154	0.140575	0.14	0.139428	0.138858	0.138291	0.137727	0.137166	0.136608	0.136052	0.135499	0.134949	0.134401	0.133856	0.133314	0.132774	0.132237	0.131702	0.13117	0.13064	0.130113	0.129589	0.129066	0.128547	0.128029	0.127514	0.127002	0.126492	0.125984	0.125478	0.124975	0.124474	0.123975	0.123479	0.122985
107	0.143643	0.143051	0.142463	0.141877	0.141294	0.140714	0.140137	0.139563	0.138992	0.138424	0.137858	0.137296	0.136736	0.136179	0.135624	0.135072	0.134523	0.133977	0.133433	0.132892	0.132354	0.131818	0.131285	0.130754	0.130226	0.1297	0.129177	0.128656	0.128137	0.127621	0.127108	0.126597	0.126088	0.125581	0.125077	0.124575	0.124076	0.123578	0.123083	0.12259	0.1221
107.5	0.142613	0.142026	0.141441	0.14086	0.140281	0.139705	0.139133	0.138563	0.137996	0.137432	0.13687	0.136312	0.135756	0.135203	0.134652	0.134105	0.13356	0.133017	0.132477	0.13194	0.131406	0.130874	0.130344	0.129817	0.129293	0.128771	0.128251	0.127734	0.127219	0.126707	0.126197	0.12569	0.125185	0.124682	0.124181	0.123683	0.123187	0.122693	0.122202	0.121712	0.121225
108	0.141596	0.141012	0.140432	0.139855	0.13928	0.138709	0.13814	0.137574	0.137011	0.136451	0.135894	0.135339	0.134787	0.134238	0.133692	0.133148	0.132607	0.132068	0.131533	0.130999	0.130469	0.12994	0.129415	0.128891	0.128371	0.127853	0.127337	0.126823	0.126312	0.125804	0.125298	0.124794	0.124292	0.123793	0.123296	0.122801	0.122309	0.121818	0.12133	0.120845	0.120361
108.5	0.14059	0.140011	0.139435	0.138861	0.138291	0.137724	0.137159	0.136597	0.136038	0.135482	0.134929	0.134378	0.13383	0.133285	0.132743	0.132203	0.131666	0.131131	0.130599	0.130069	0.129542	0.129018	0.128496	0.127977	0.12746	0.126945	0.126433	0.125923	0.125416	0.124911	0.124408	0.123908	0.12341	0.122914	0.122421	0.12193	0.121441	0.120954	0.12047	0.119987	0.119507
109	0.139596	0.139021	0.138449	0.13788	0.137314	0.13675	0.13619	0.135632	0.135077	0.134525	0.133975	0.133429	0.132885	0.132343	0.131805	0.131269	0.130735	0.130204	0.129676	0.12915	0.128627	0.128107	0.127588	0.127073	0.126559	0.126048	0.12554	0.125034	0.12453	0.124029	0.12353	0.123033	0.122538	0.122046	0.121556	0.121069	0.120583	0.1201	0.119619	0.11914	0.118663
109.5	0.138614	0.138043	0.137475	0.13691	0.136347	0.135788	0.135232	0.134678	0.134127	0.133579	0.133033	0.13249	0.13195	0.131413	0.130878	0.130345	0.129816	0.129289	0.128764	0.128242	0.127723	0.127206	0.126691	0.126179	0.125669	0.125162	0.124657	0.124155	0.123655	0.123157	0.122661	0.122168	0.121677	0.121188	0.120702	0.120217	0.119735	0.119256	0.118778	0.118302	0.117829
110	0.137643	0.137076	0.136512	0.135951	0.135393	0.134837	0.134285	0.133735	0.133188	0.132643	0.132102	0.131563	0.131026	0.130493	0.129961	0.129433	0.128907	0.128384	0.127863	0.127345	0.126829	0.126315	0.125804	0.125296	0.12479	0.124286	0.123785	0.123286	0.122789	0.122295	0.121803	0.121313	0.120825	0.12034	0.119857	0.119376	0.118898	0.118421	0.117947	0.117475	0.117004
110.5	0.136683	0.13612	0.13556	0.135003	0.134449	0.133897	0.133348	0.132803	0.132259	0.131719	0.131181	0.130646	0.130113	0.129583	0.129056	0.128531	0.128009	0.127489	0.126972	0.126457	0.125945	0.125435	0.124928	0.124423	0.12392	0.12342	0.122922	0.122427	0.121934	0.121443	0.120954	0.120468	0.119984	0.119502	0.119022	0.118545	0.118069	0.117596	0.117125	0.116656	0.11619
111	0.135735	0.135176	0.13462	0.134066	0.133516	0.132968	0.132423	0.131881	0.131342	0.130805	0.130271	0.129739	0.12921	0.128684	0.128161	0.127639	0.127121	0.126605	0.126091	0.12558	0.125071	0.124565	0.124061	0.12356	0.123061	0.122564	0.12207	0.121578	0.121088	0.120601	0.120115	0.119633	0.119152	0.118673	0.118197	0.117723	0.117251	0.116781	0.116313	0.115848	0.115384
111.5	0.134797	0.134242	0.13369	0.13314	0.132594	0.13205	0.131509	0.13097	0.130434	0.129901	0.129371	0.128843	0.128318	0.127796	0.127275	0.126758	0.126243	0.125731	0.125221	0.124713	0.124208	0.123705	0.123205	0.122707	0.122211	0.121718	0.121227	0.120739	0.120252	0.119768	0.119286	0.118807	0.118329	0.117854	0.117381	0.11691	0.116441	0.115975	0.11551	0.115048	0.114588
112	0.13387	0.133319	0.13277	0.132225	0.131682	0.131142	0.130604	0.13007	0.129538	0.129008	0.128482	0.127957	0.127436	0.126917	0.126401	0.125887	0.125375	0.124866	0.12436	0.123856	0.123354	0.122855	0.122358	0.121864	0.121372	0.120882	0.120394	0.119909	0.119426	0.118945	0.118467	0.11799	0.117516	0.117044	0.116575	0.116107	0.115641	0.115178	0.114717	0.114258	0.1138
112.5	0.132953	0.132406	0.131861	0.131319	0.13078	0.130244	0.12971	0.129179	0.128651	0.128125	0.127602	0.127082	0.126564	0.126048	0.125536	0.125025	0.124517	0.124012	0.123509	0.123008	0.12251	0.122014	0.121521	0.12103	0.120541	0.120055	0.119571	0.119089	0.118609	0.118132	0.117656	0.117183	0.116712	0.116244	0.115777	0.115313	0.11485	0.11439	0.113932	0.113476	0.113022
113	0.132047	0.131503	0.130963	0.130424	0.129889	0.129356	0.128826	0.128299	0.127774	0.127252	0.126733	0.126216	0.125702	0.12519	0.12468	0.124174	0.123669	0.123167	0.122668	0.12217	0.121676	0.121183	0.120693	0.120206	0.11972	0.119237	0.118756	0.118278	0.117801	0.117327	0.116855	0.116385	0.115918	0.115452	0.114989	0.114528	0.114068	0.113611	0.113156	0.112703	0.112252
113.5	0.131151	0.130611	0.130074	0.12954	0.129008	0.128479	0.127953	0.127429	0.126908	0.126389	0.125873	0.12536	0.124849	0.124341	0.123835	0.123331	0.12283	0.122332	0.121836	0.121342	0.120851	0.120362	0.119875	0.119391	0.118908	0.118429	0.117951	0.117476	0.117003	0.116532	0.116063	0.115596	0.115132	0.114669	0.114209	0.113751	0.113295	0.112841	0.112389	0.111939	0.111492
114	0.130265	0.129729	0.129195	0.128665	0.128137	0.127611	0.127088	0.126568	0.126051	0.125536	0.125023	0.124513	0.124006	0.123501	0.122999	0.122499	0.122001	0.121506	0.121013	0.120523	0.120035	0.119549	0.119066	0.118585	0.118106	0.117629	0.117155	0.116683	0.116213	0.115745	0.115279	0.114816	0.114355	0.113896	0.113438	0.112983	0.112531	0.11208	0.111631	0.111184	0.110739
114.5	0.129389	0.128856	0.128327	0.127799	0.127275	0.126753	0.126234	0.125717	0.125203	0.124692	0.124183	0.123676	0.123172	0.122671	0.122172	0.121675	0.121181	0.120689	0.1202	0.119713	0.119228	0.118746	0.118265	0.117788	0.117312	0.116839	0.116368	0.115899	0.115432	0.114967	0.114505	0.114045	0.113586	0.11313	0.112676	0.112224	0.111774	0.111327	0.110881	0.110437	0.109995
115	0.128523	0.127994	0.127467	0.126944	0.126423	0.125905	0.125389	0.124876	0.124365	0.123857	0.123352	0.122849	0.122348	0.12185	0.121354	0.120861	0.12037	0.119882	0.119396	0.118912	0.11843	0.117951	0.117474	0.117	0.116527	0.116057	0.115589	0.115123	0.11466	0.114198	0.113739	0.113282	0.112827	0.112374	0.111923	0.111474	0.111027	0.110582	0.110139	0.109698	0.109259
115.5	0.127666	0.127141	0.126618	0.126098	0.12558	0.125065	0.124553	0.124043	0.123536	0.123032	0.12253	0.12203	0.121533	0.121038	0.120546	0.120056	0.119568	0.119083	0.1186	0.11812	0.117641	0.117165	0.116692	0.11622	0.115751	0.115284	0.114819	0.114356	0.113896	0.113438	0.112981	0.112527	0.112075	0.111625	0.111177	0.110731	0.110287	0.109846	0.109406	0.108968	0.108532
116	0.126819	0.126297	0.125778	0.125261	0.124747	0.124236	0.123727	0.12322	0.122717	0.122215	0.121717	0.12122	0.120726	0.120235	0.119746	0.119259	0.118775	0.118293	0.117813	0.117336	0.116861	0.116388	0.115918	0.115449	0.114983	0.114519	0.114058	0.113598	0.113141	0.112685	0.112232	0.111781	0.111332	0.110885	0.11044	0.109997	0.109556	0.109117	0.10868	0.108245	0.107812
116.5	0.125981	0.125462	0.124946	0.124433	0.123923	0.123415	0.122909	0.122406	0.121906	0.121408	0.120913	0.12042	0.119929	0.119441	0.118955	0.118472	0.11799	0.117512	0.117035	0.116561	0.116089	0.11562	0.115152	0.114687	0.114224	0.113763	0.113304	0.112848	0.112393	0.111941	0.111491	0.111043	0.110597	0.110153	0.109711	0.109271	0.108833	0.108397	0.107963	0.107531	0.107101
117	0.125152	0.124637	0.124124	0.123615	0.123107	0.122603	0.122101	0.121601	0.121104	0.120609	0.120117	0.119628	0.11914	0.118655	0.118173	0.117692	0.117215	0.116739	0.116266	0.115795	0.115326	0.114859	0.114395	0.113933	0.113473	0.113015	0.11256	0.112106	0.111655	0.111205	0.110758	0.110313	0.10987	0.109429	0.10899	0.108553	0.108117	0.107684	0.107253	0.106824	0.106397
117.5	0.124332	0.12382	0.123311	0.122805	0.122301	0.1218	0.121301	0.120805	0.120311	0.11982	0.119331	0.118844	0.11836	0.117878	0.117399	0.116922	0.116447	0.115975	0.115504	0.115037	0.114571	0.114107	0.113646	0.113187	0.11273	0.112275	0.111823	0.111372	0.110924	0.110477	0.110033	0.109591	0.109151	0.108712	0.108276	0.107842	0.10741	0.10698	0.106551	0.106125	0.1057
118	0.123521	0.123013	0.122507	0.122004	0.121503	0.121005	0.12051	0.120017	0.119526	0.119038	0.118553	0.118069	0.117588	0.11711	0.116633	0.11616	0.115688	0.115219	0.114751	0.114287	0.113824	0.113364	0.112905	0.112449	0.111995	0.111543	0.111094	0.110646	0.110201	0.109757	0.109316	0.108877	0.108439	0.108004	0.107571	0.107139	0.10671	0.106282	0.105857	0.105433	0.105011
118.5	0.122719	0.122214	0.121711	0.121212	0.120714	0.12022	0.119727	0.119238	0.11875	0.118265	0.117783	0.117303	0.116825	0.116349	0.115876	0.115405	0.114937	0.114471	0.114007	0.113545	0.113085	0.112628	0.112172	0.111719	0.111268	0.11082	0.110373	0.109928	0.109486	0.109045	0.108607	0.10817	0.107736	0.107303	0.106873	0.106444	0.106017	0.105593	0.10517	0.104749	0.10433
119	0.121925	0.121423	0.120924	0.120428	0.119934	0.119442	0.118953	0.118467	0.117982	0.117501	0.117021	0.116544	0.11607	0.115597	0.115127	0.114659	0.114194	0.113731	0.11327	0.112811	0.112354	0.1119	0.111447	0.110997	0.110549	0.110103	0.109659	0.109218	0.108778	0.10834	0.107905	0.107471	0.107039	0.10661	0.106182	0.105756	0.105332	0.10491	0.10449	0.104072	0.103656
119.5	0.12114	0.120641	0.120146	0.119652	0.119162	0.118673	0.118187	0.117704	0.117223	0.116744	0.116268	0.115794	0.115322	0.114853	0.114386	0.113921	0.113459	0.112999	0.112541	0.112085	0.111631	0.11118	0.11073	0.110283	0.109838	0.109395	0.108954	0.108515	0.108078	0.107643	0.10721	0.10678	0.106351	0.105924	0.105499	0.105076	0.104655	0.104235	0.103818	0.103403	0.102989
120	0.120363	0.119868	0.119375	0.118885	0.118398	0.117912	0.11743	0.116949	0.116471	0.115996	0.115523	0.115052	0.114583	0.114117	0.113653	0.113191	0.112732	0.112274	0.111819	0.111366	0.110916	0.110467	0.110021	0.109576	0.109134	0.108694	0.108256	0.10782	0.107386	0.106953	0.106523	0.106095	0.105669	0.105245	0.104823	0.104403	0.103984	0.103568	0.103153	0.10274	0.102329
120.5	0.119594	0.119102	0.118613	0.118126	0.117642	0.11716	0.11668	0.116203	0.115728	0.115255	0.114785	0.114317	0.113852	0.113389	0.112928	0.112469	0.112012	0.111558	0.111106	0.110656	0.110208	0.109762	0.109318	0.108877	0.108438	0.108	0.107565	0.107132	0.1067	0.106271	0.105844	0.105418	0.104995	0.104574	0.104154	0.103736	0.103321	0.102907	0.102495	0.102085	0.101676
121	0.118834	0.118345	0.117859	0.117375	0.116894	0.116415	0.115938	0.115464	0.114992	0.114523	0.114056	0.113591	0.113128	0.112668	0.11221	0.111754	0.1113	0.110849	0.1104	0.109952	0.109507	0.109065	0.108624	0.108185	0.107748	0.107314	0.106881	0.106451	0.106022	0.105596	0.105171	0.104749	0.104328	0.103909	0.103492	0.103077	0.102664	0.102253	0.101844	0.101436	0.101031
121.5	0.118081	0.117596	0.117113	0.116632	0.116154	0.115678	0.115204	0.114733	0.114264	0.113798	0.113334	0.112872	0.112412	0.111955	0.111499	0.111047	0.110596	0.110147	0.109701	0.109257	0.108814	0.108374	0.107936	0.1075	0.107067	0.106635	0.106205	0.105777	0.105351	0.104928	0.104506	0.104086	0.103668	0.103252	0.102838	0.102425	0.102015	0.101606	0.101199	0.100795	0.100391
122	0.117337	0.116854	0.116374	0.115896	0.115421	0.114948	0.114478	0.11401	0.113544	0.11308	0.112619	0.11216	0.111703	0.111249	0.110797	0.110347	0.109899	0.109453	0.109009	0.108568	0.108129	0.107691	0.107256	0.106823	0.106392	0.105963	0.105536	0.105111	0.104688	0.104266	0.103847	0.10343	0.103015	0.102601	0.10219	0.10178	0.101372	0.100966	0.100562	0.10016	0.0997589
122.5	0.1166	0.11612	0.115643	0.115169	0.114696	0.114227	0.113759	0.113294	0.112831	0.11237	0.111912	0.111456	0.111002	0.110551	0.110101	0.109654	0.109209	0.108766	0.108325	0.107887	0.10745	0.107015	0.106583	0.106153	0.105724	0.105298	0.104874	0.104451	0.104031	0.103612	0.103196	0.102781	0.102368	0.101957	0.101548	0.101141	0.100736	0.100333	0.0999309	0.0995311	0.099133
123	0.115871	0.115394	0.11492	0.114448	0.113979	0.113512	0.113048	0.112585	0.112125	0.111668	0.111212	0.110759	0.110308	0.109859	0.109413	0.108968	0.108526	0.108086	0.107648	0.107212	0.106778	0.106347	0.105917	0.105489	0.105063	0.10464	0.104218	0.103798	0.103381	0.102965	0.102551	0.102139	0.101729	0.10132	0.100914	0.100509	0.100107	0.0997057	0.0993065	0.0989092	0.0985136
123.5	0.115149	0.114675	0.114204	0.113736	0.113269	0.112805	0.112344	0.111884	0.111427	0.110972	0.11052	0.11007	0.109621	0.109175	0.108732	0.10829	0.107851	0.107413	0.106978	0.106545	0.106114	0.105685	0.105258	0.104833	0.10441	0.103989	0.103569	0.103152	0.102737	0.102324	0.101913	0.101503	0.101095	0.10069	0.100286	0.0998838	0.0994836	0.0990852	0.0986886	0.0982937	0.0979007
124	0.114435	0.113964	0.113496	0.11303	0.112567	0.112106	0.111647	0.111191	0.110736	0.110284	0.109835	0.109387	0.108942	0.108499	0.108058	0.107619	0.107182	0.106747	0.106315	0.105884	0.105456	0.105029	0.104605	0.104183	0.103762	0.103344	0.102927	0.102513	0.1021	0.10169	0.101281	0.100874	0.100469	0.100066	0.0996644	0.0992648	0.0988671	0.0984711	0.098077	0.0976846	0.097294
124.5	0.113728	0.11326	0.112795	0.112332	0.111872	0.111413	0.110957	0.110504	0.110052	0.109603	0.109156	0.108712	0.108269	0.107829	0.10739	0.106954	0.10652	0.106088	0.105658	0.105231	0.104805	0.104381	0.103959	0.10354	0.103122	0.102706	0.102292	0.10188	0.10147	0.101062	0.100656	0.100251	0.0998488	0.0994481	0.0990492	0.0986521	0.0982569	0.0978634	0.0974716	0.0970817	0.0966935
125	0.113028	0.112563	0.112101	0.111641	0.111183	0.110728	0.110275	0.109824	0.109375	0.108929	0.108485	0.108043	0.107603	0.107165	0.10673	0.106296	0.105865	0.105436	0.105009	0.104583	0.10416	0.103739	0.10332	0.102903	0.102488	0.102074	0.101663	0.101254	0.100846	0.100441	0.100037	0.099635	0.0992349	0.0988367	0.0984403	0.0980457	0.0976529	0.0972618	0.0968725	0.0964849	0.0960991
125.5	0.112335	0.111874	0.111414	0.110957	0.110502	0.11005	0.109599	0.109151	0.108705	0.108262	0.10782	0.107381	0.106944	0.106509	0.106076	0.105645	0.105217	0.10479	0.104365	0.103943	0.103522	0.103104	0.102687	0.102273	0.10186	0.101449	0.101041	0.100634	0.100229	0.0998256	0.0994243	0.0990249	0.0986273	0.0982316	0.0978376	0.0974454	0.097055	0.0966663	0.0962794	0.0958942	0.0955108
126	0.11165	0.111191	0.110734	0.11028	0.109828	0.109378	0.10893	0.108485	0.108042	0.107601	0.107162	0.106726	0.106292	0.105859	0.105429	0.105001	0.104575	0.104151	0.103729	0.103309	0.102891	0.102475	0.102061	0.101649	0.101239	0.100831	0.100424	0.10002	0.0996175	0.0992168	0.098818	0.098421	0.0980259	0.0976325	0.097241	0.0968512	0.0964632	0.0960769	0.0956923	0.0953095	0.0949284
126.5	0.110971	0.110515	0.110061	0.10961	0.10916	0.108713	0.108268	0.107826	0.107386	0.106947	0.106511	0.106077	0.105646	0.105216	0.104788	0.104363	0.103939	0.103518	0.103099	0.102681	0.102266	0.101852	0.101441	0.101031	0.100624	0.100218	0.0998144	0.0994124	0.0990124	0.0986142	0.0982178	0.0978233	0.0974305	0.0970396	0.0966504	0.096263	0.0958773	0.0954934	0.0951112	0.0947307	0.0943519
127	0.110299	0.109846	0.109395	0.108946	0.108499	0.108055	0.107613	0.107173	0.106736	0.1063	0.105867	0.105435	0.105006	0.104579	0.104154	0.103731	0.10331	0.102892	0.102475	0.10206	0.101647	0.101236	0.100827	0.10042	0.100015	0.0996118	0.0992105	0.098811	0.0984134	0.0980176	0.0976236	0.0972315	0.0968411	0.0964525	0.0960657	0.0956807	0.0952973	0.0949157	0.0945359	0.0941577	0.0937812
127.5	0.109634	0.109184	0.108735	0.108289	0.107845	0.107404	0.106964	0.106527	0.106092	0.105659	0.105228	0.1048	0.104373	0.103949	0.103526	0.103106	0.102688	0.102271	0.101857	0.101445	0.101034	0.100626	0.10022	0.099815	0.0994123	0.0990115	0.0986126	0.0982156	0.0978203	0.097427	0.0970354	0.0966456	0.0962576	0.0958714	0.0954869	0.0951042	0.0947232	0.0943439	0.0939663	0.0935904	0.0932162
128	0.108976	0.108528	0.108082	0.107639	0.107198	0.106759	0.106322	0.105887	0.105455	0.105025	0.104597	0.104171	0.103747	0.103325	0.102905	0.102487	0.102071	0.101657	0.101246	0.100836	0.100428	0.100022	0.099618	0.0992158	0.0988156	0.0984172	0.0980207	0.0976261	0.0972332	0.0968422	0.096453	0.0960656	0.0956799	0.095296	0.0949138	0.0945334	0.0941547	0.0937777	0.0934024	0.0930288	0.0926568
128.5	0.108324	0.107878	0.107436	0.106995	0.106556	0.10612	0.105686	0.105254	0.104824	0.104397	0.103971	0.103548	0.103126	0.102707	0.102289	0.101874	0.101461	0.10105	0.10064	0.100233	0.0998274	0.0994239	0.0990223	0.0986226	0.0982248	0.0978288	0.0974347	0.0970424	0.0966519	0.0962633	0.0958764	0.0954913	0.0951079	0.0947263	0.0943465	0.0939683	0.0935919	0.0932172	0.0928441	0.0924727	0.092103
129	0.107678	0.107236	0.106795	0.106357	0.105921	0.105488	0.105056	0.104627	0.1042	0.103775	0.103352	0.102931	0.102512	0.102095	0.10168	0.101267	0.100857	0.100448	0.100041	0.0996359	0.0992329	0.0988318	0.0984326	0.0980353	0.0976398	0.0972462	0.0968544	0.0964645	0.0960764	0.09569	0.0953055	0.0949227	0.0945416	0.0941623	0.0937847	0.0934088	0.0930346	0.0926621	0.0922913	0.0919221	0.0915546
129.5	0.107039	0.106599	0.106161	0.105726	0.105293	0.104862	0.104433	0.104006	0.103581	0.103159	0.102738	0.10232	0.101903	0.101489	0.101077	0.100666	0.100258	0.0998517	0.0994473	0.0990448	0.0986442	0.0982455	0.0978487	0.0974537	0.0970606	0.0966694	0.0962799	0.0958923	0.0955065	0.0951224	0.0947402	0.0943596	0.0939809	0.0936038	0.0932285	0.0928548	0.0924829	0.0921126	0.091744	0.091377	0.0910117
130	0.106406	0.105969	0.105534	0.105101	0.10467	0.104242	0.103815	0.103391	0.102969	0.102549	0.102131	0.101715	0.101301	0.100889	0.100479	0.100072	0.0996656	0.0992616	0.0988596	0.0984595	0.0980612	0.0976649	0.0972704	0.0968778	0.0964871	0.0960982	0.095711	0.0953257	0.0949422	0.0945604	0.0941804	0.0938021	0.0934256	0.0930508	0.0926777	0.0923063	0.0919365	0.0915684	0.091202	0.0908372	0.090474
130.5	0.105779	0.105345	0.104912	0.104482	0.104054	0.103628	0.103204	0.102782	0.102363	0.101945	0.10153	0.101116	0.100705	0.100295	0.0998879	0.0994824	0.0990789	0.0986773	0.0982776	0.0978799	0.097484	0.09709	0.0966979	0.0963076	0.0959192	0.0955325	0.0951477	0.0947647	0.0943834	0.0940039	0.0936261	0.0932501	0.0928758	0.0925032	0.0921323	0.091763	0.0913955	0.0910296	0.0906653	0.0903027	0.0899416
131	0.105159	0.104727	0.104297	0.103869	0.103443	0.10302	0.102599	0.102179	0.101762	0.101347	0.100934	0.100523	0.100114	0.0997071	0.0993021	0.098899	0.0984978	0.0980986	0.0977013	0.0973059	0.0969124	0.0965207	0.0961309	0.0957429	0.0953568	0.0949724	0.0945898	0.0942091	0.09383	0.0934528	0.0930772	0.0927034	0.0923313	0.0919609	0.0915922	0.0912251	0.0908597	0.090496	0.0901338	0.0897733	0.0894144
131.5	0.104544	0.104115	0.103687	0.103262	0.102839	0.102418	0.101999	0.101582	0.101168	0.100755	0.100344	0.0999358	0.0995292	0.0991246	0.0987219	0.0983212	0.0979224	0.0975256	0.0971306	0.0967375	0.0963463	0.0959569	0.0955694	0.0951837	0.0947998	0.0944177	0.0940374	0.0936588	0.0932821	0.092907	0.0925337	0.092162	0.0917921	0.0914239	0.0910573	0.0906924	0.0903291	0.0899675	0.0896075	0.0892491	0.0888923
132	0.103935	0.103508	0.103084	0.102661	0.10224	0.101822	0.101405	0.100991	0.100579	0.100169	0.0997604	0.0993542	0.09895	0.0985477	0.0981474	0.097749	0.0973526	0.096958	0.0965654	0.0961746	0.0957857	0.0953986	0.0950133	0.0946299	0.0942482	0.0938684	0.0934903	0.093114	0.0927394	0.0923665	0.0919953	0.0916259	0.0912581	0.090892	0.0905276	0.0901648	0.0898037	0.0894442	0.0890863	0.08873	0.0883753
132.5	0.103333	0.102908	0.102486	0.102066	0.101647	0.101231	0.100817	0.100406	0.0999957	0.0995878	0.099182	0.0987782	0.0983763	0.0979764	0.0975784	0.0971824	0.0967882	0.096396	0.0960056	0.0956171	0.0952305	0.0948456	0.0944626	0.0940814	0.093702	0.0933243	0.0929484	0.0925743	0.0922019	0.0918312	0.0914622	0.0910949	0.0907293	0.0903653	0.090003	0.0896423	0.0892833	0.0889259	0.0885701	0.0882158	0.0878632
133	0.102736	0.102314	0.101894	0.101476	0.10106	0.100647	0.100235	0.0998256	0.0994181	0.0990126	0.0986092	0.0982077	0.0978081	0.0974105	0.0970149	0.0966211	0.0962293	0.0958393	0.0954512	0.095065	0.0946806	0.094298	0.0939172	0.0935382	0.0931609	0.0927855	0.0924118	0.0920398	0.0916696	0.091301	0.0909342	0.090569	0.0902055	0.0898436	0.0894834	0.0891249	0.0887679	0.0884126	0.0880588	0.0877066	0.087356
133.5	0.102144	0.101725	0.101307	0.100892	0.100479	0.100067	0.0996583	0.0992511	0.098846	0.0984429	0.0980418	0.0976426	0.0972454	0.0968501	0.0964567	0.0960653	0.0956757	0.095288	0.0949021	0.0945181	0.0941359	0.0937555	0.0933769	0.0930001	0.0926251	0.0922518	0.0918802	0.0915104	0.0911423	0.0907759	0.0904112	0.0900481	0.0896867	0.0893269	0.0889688	0.0886123	0.0882574	0.0879041	0.0875524	0.0872023	0.0868537
134	0.101559	0.101142	0.100726	0.100313	0.0999026	0.0994937	0.0990869	0.0986822	0.0982794	0.0978786	0.0974798	0.0970829	0.096688	0.096295	0.0959039	0.0955147	0.0951273	0.0947419	0.0943582	0.0939764	0.0935964	0.0932182	0.0928418	0.0924672	0.0920943	0.0917232	0.0913538	0.0909861	0.0906201	0.0902558	0.0898931	0.0895322	0.0891728	0.0888152	0.0884591	0.0881046	0.0877518	0.0874005	0.0870508	0.0867027	0.0863561
134.5	0.100979	0.100564	0.100151	0.0997405	0.099332	0.0989255	0.098521	0.0981186	0.0977181	0.0973196	0.0969231	0.0965285	0.0961359	0.0957451	0.0953563	0.0949693	0.0945842	0.0942009	0.0938195	0.0934399	0.0930621	0.0926861	0.0923118	0.0919393	0.0915686	0.0911996	0.0908323	0.0904667	0.0901028	0.0897406	0.08938	0.0890211	0.0886639	0.0883082	0.0879542	0.0876018	0.0872509	0.0869017	0.086554	0.0862079	0.0858632
135	0.100404	0.0999915	0.0995812	0.0991729	0.0987668	0.0983626	0.0979605	0.0975603	0.0971621	0.096766	0.0963717	0.0959794	0.095589	0.0952005	0.0948138	0.0944291	0.0940462	0.0936651	0.0932859	0.0929084	0.0925328	0.0921589	0.0917868	0.0914164	0.0910478	0.0906809	0.0903157	0.0899522	0.0895904	0.0892302	0.0888718	0.0885149	0.0881597	0.0878061	0.0874541	0.0871037	0.0867548	0.0864076	0.0860619	0.0857177	0.0853751
135.5	0.0998346	0.0994246	0.0990166	0.0986107	0.0982069	0.097805	0.0974052	0.0970073	0.0966114	0.0962175	0.0958255	0.0954354	0.0950472	0.0946609	0.0942765	0.0938939	0.0935132	0.0931343	0.0927572	0.0923819	0.0920084	0.0916367	0.0912667	0.0908984	0.0905319	0.0901671	0.089804	0.0894426	0.0890828	0.0887247	0.0883683	0.0880134	0.0876602	0.0873086	0.0869586	0.0866102	0.0862634	0.0859181	0.0855743	0.0852321	0.0848914
136	0.0992707	0.098863	0.0984574	0.0980538	0.0976522	0.0972527	0.0968551	0.0964595	0.0960658	0.0956741	0.0952844	0.0948965	0.0945105	0.0941264	0.0937442	0.0933638	0.0929852	0.0926085	0.0922335	0.0918604	0.091489	0.0911194	0.0907515	0.0903853	0.0900209	0.0896581	0.0892971	0.0889377	0.08858	0.0882239	0.0878695	0.0875167	0.0871655	0.0868159	0.0864679	0.0861214	0.0857765	0.0854332	0.0850914	0.0847511	0.0844124
136.5	0.0987121	0.0983067	0.0979034	0.097502	0.0971028	0.0967055	0.0963101	0.0959168	0.0955254	0.0951359	0.0947483	0.0943626	0.0939789	0.0935969	0.0932169	0.0928386	0.0924622	0.0920876	0.0917148	0.0913437	0.0909744	0.0906069	0.0902411	0.089877	0.0895146	0.0891539	0.0887949	0.0884375	0.0880819	0.0877278	0.0873754	0.0870245	0.0866753	0.0863277	0.0859816	0.0856372	0.0852942	0.0849528	0.084613	0.0842746	0.0839378
137	0.0981586	0.0977555	0.0973545	0.0969554	0.0965584	0.0961633	0.0957703	0.0953791	0.0949899	0.0946026	0.0942172	0.0938338	0.0934521	0.0930724	0.0926944	0.0923183	0.091944	0.0915715	0.0912008	0.0908318	0.0904646	0.0900992	0.0897354	0.0893734	0.089013	0.0886544	0.0882974	0.087942	0.0875884	0.0872363	0.0868858	0.086537	0.0861897	0.0858441	0.0855	0.0851574	0.0848164	0.0844769	0.084139	0.0838025	0.0834676
137.5	0.0976103	0.0972095	0.0968107	0.0964139	0.0960191	0.0956263	0.0952354	0.0948464	0.0944594	0.0940743	0.0936911	0.0933098	0.0929303	0.0925526	0.0921768	0.0918029	0.0914307	0.0910602	0.0906916	0.0903247	0.0899596	0.0895962	0.0892344	0.0888744	0.0885161	0.0881595	0.0878045	0.0874511	0.0870994	0.0867493	0.0864009	0.086054	0.0857087	0.0853649	0.0850227	0.0846821	0.084343	0.0840054	0.0836694	0.0833348	0.0830017
138	0.0970671	0.0966685	0.0962719	0.0958774	0.0954848	0.0950941	0.0947054	0.0943187	0.0939338	0.0935509	0.0931698	0.0927906	0.0924133	0.0920377	0.091664	0.0912921	0.090922	0.0905537	0.0901871	0.0898223	0.0894592	0.0890978	0.0887381	0.0883801	0.0880238	0.0876691	0.0873161	0.0869648	0.086615	0.0862669	0.0859203	0.0855754	0.085232	0.0848902	0.0845499	0.0842112	0.083874	0.0835383	0.0832041	0.0828714	0.0825402
138.5	0.0965288	0.0961325	0.0957381	0.0953458	0.0949554	0.0945669	0.0941804	0.0937958	0.0934131	0.0930323	0.0926533	0.0922762	0.091901	0.0915276	0.0911559	0.0907861	0.0904181	0.0900518	0.0896873	0.0893245	0.0889634	0.088604	0.0882463	0.0878903	0.087536	0.0871833	0.0868323	0.0864829	0.0861351	0.0857889	0.0854442	0.0851012	0.0847597	0.0844198	0.0840815	0.0837446	0.0834093	0.0830754	0.0827431	0.0824123	0.0820829
139	0.0959955	0.0956014	0.0952092	0.094819	0.0944308	0.0940445	0.0936601	0.0932777	0.0928971	0.0925184	0.0921416	0.0917666	0.0913934	0.0910221	0.0906525	0.0902847	0.0899187	0.0895545	0.089192	0.0888312	0.0884721	0.0881147	0.087759	0.087405	0.0870527	0.0867019	0.0863528	0.0860054	0.0856595	0.0853152	0.0849725	0.0846314	0.0842918	0.0839538	0.0836173	0.0832823	0.0829488	0.0826169	0.0822864	0.0819573	0.0816298
139.5	0.0954671	0.0950751	0.0946851	0.0942971	0.093911	0.0935269	0.0931446	0.0927643	0.0923859	0.0920093	0.0916345	0.0912616	0.0908905	0.0905212	0.0901537	0.089788	0.089424	0.0890617	0.0887012	0.0883424	0.0879854	0.08763	0.0872762	0.0869242	0.0865737	0.086225	0.0858778	0.0855322	0.0851883	0.0848459	0.0845051	0.0841658	0.0838282	0.083492	0.0831573	0.0828242	0.0824926	0.0821624	0.0818338	0.0815066	0.0811808
140	0.0949434	0.0945536	0.0941658	0.0937799	0.093396	0.093014	0.0926339	0.0922556	0.0918792	0.0915047	0.091132	0.0907612	0.0903921	0.0900249	0.0896594	0.0892957	0.0889337	0.0885735	0.0882149	0.0878581	0.087503	0.0871496	0.0867978	0.0864477	0.0860992	0.0857523	0.0854071	0.0850634	0.0847213	0.0843809	0.0840419	0.0837045	0.0833687	0.0830344	0.0827016	0.0823703	0.0820405	0.0817122	0.0813853	0.0810599	0.0807359
140.5	0.0944246	0.0940369	0.0936512	0.0932675	0.0928856	0.0925057	0.0921277	0.0917515	0.0913772	0.0910048	0.0906341	0.0902653	0.0898983	0.0895331	0.0891696	0.0888079	0.0884479	0.0880896	0.0877331	0.0873782	0.0870251	0.0866736	0.0863237	0.0859755	0.0856289	0.085284	0.0849406	0.0845988	0.0842587	0.08392	0.083583	0.0832474	0.0829134	0.0825809	0.08225	0.0819205	0.0815925	0.081266	0.0809409	0.0806173	0.0802951
141	0.0939104	0.0935249	0.0931413	0.0927596	0.0923799	0.0920021	0.0916261	0.091252	0.0908797	0.0905093	0.0901407	0.0897739	0.0894089	0.0890457	0.0886842	0.0883245	0.0879664	0.0876102	0.0872556	0.0869026	0.0865514	0.0862018	0.0858539	0.0855076	0.0851629	0.0848198	0.0844784	0.0841385	0.0838001	0.0834634	0.0831281	0.0827944	0.0824623	0.0821316	0.0818024	0.0814747	0.0811485	0.0808238	0.0805005	0.0801786	0.0798582
141.5	0.0934008	0.0930174	0.0926359	0.0922564	0.0918787	0.0915029	0.091129	0.090757	0.0903867	0.0900184	0.0896518	0.089287	0.088924	0.0885627	0.0882032	0.0878454	0.0874894	0.087135	0.0867823	0.0864313	0.086082	0.0857344	0.0853883	0.0850439	0.0847011	0.0843599	0.0840203	0.0836822	0.0833457	0.0830108	0.0826774	0.0823455	0.0820152	0.0816863	0.0813589	0.081033	0.0807086	0.0803856	0.0800641	0.079744	0.0794253
142	0.0928958	0.0925145	0.0921351	0.0917576	0.091382	0.0910083	0.0906364	0.0902664	0.0898982	0.0895318	0.0891672	0.0888044	0.0884433	0.088084	0.0877265	0.0873707	0.0870165	0.0866641	0.0863134	0.0859643	0.0856169	0.0852711	0.0849269	0.0845844	0.0842434	0.0839041	0.0835663	0.0832301	0.0828954	0.0825623	0.0822307	0.0819006	0.0815721	0.081245	0.0809194	0.0805952	0.0802726	0.0799513	0.0796316	0.0793132	0.0789962
142.5	0.0923954	0.0920161	0.0916388	0.0912633	0.0908898	0.090518	0.0901482	0.0897802	0.089414	0.0890496	0.088687	0.0883261	0.087967	0.0876097	0.087254	0.0869001	0.0865479	0.0861974	0.0858486	0.0855014	0.0851558	0.0848119	0.0844696	0.0841289	0.0837898	0.0834523	0.0831164	0.082782	0.0824491	0.0821178	0.081788	0.0814597	0.0811329	0.0808076	0.0804838	0.0801614	0.0798405	0.079521	0.0792029	0.0788863	0.078571
143	0.0918994	0.0915221	0.0911468	0.0907734	0.0904019	0.0900322	0.0896643	0.0892983	0.0889341	0.0885716	0.088211	0.0878521	0.0874949	0.0871395	0.0867858	0.0864338	0.0860835	0.0857349	0.0853879	0.0850426	0.0846989	0.0843569	0.0840164	0.0836776	0.0833403	0.0830046	0.0826705	0.0823379	0.0820068	0.0816773	0.0813493	0.0810227	0.0806977	0.0803741	0.080052	0.0797314	0.0794122	0.0790944	0.0787781	0.0784631	0.0781496
143.5	0.0914078	0.0910326	0.0906593	0.0902879	0.0899183	0.0895506	0.0891848	0.0888207	0.0884584	0.088098	0.0877392	0.0873823	0.0870271	0.0866735	0.0863217	0.0859716	0.0856232	0.0852765	0.0849314	0.0845879	0.0842461	0.0839059	0.0835672	0.0832302	0.0828948	0.0825609	0.0822285	0.0818977	0.0815684	0.0812407	0.0809144	0.0805896	0.0802663	0.0799445	0.0796241	0.0793052	0.0789877	0.0786717	0.078357	0.0780438	0.0777319
144	0.0909205	0.0905473	0.0901761	0.0898067	0.0894391	0.0890734	0.0887095	0.0883473	0.087987	0.0876285	0.0872717	0.0869166	0.0865633	0.0862117	0.0858618	0.0855136	0.085167	0.0848221	0.0844789	0.0841372	0.0837972	0.0834588	0.083122	0.0827868	0.0824531	0.082121	0.0817905	0.0814614	0.0811339	0.0808079	0.0804834	0.0801604	0.0798388	0.0795187	0.0792	0.0788828	0.078567	0.0782526	0.0779397	0.0776281	0.0773179
144.5	0.0904375	0.0900664	0.0896971	0.0893297	0.0889641	0.0886003	0.0882383	0.0878781	0.0875197	0.0871631	0.0868082	0.0864551	0.0861036	0.0857539	0.0854059	0.0850595	0.0847148	0.0843718	0.0840303	0.0836905	0.0833523	0.0830158	0.0826807	0.0823473	0.0820154	0.0816851	0.0813563	0.081029	0.0807032	0.080379	0.0800562	0.0797349	0.079415	0.0790966	0.0787797	0.0784641	0.07815	0.0778373	0.077526	0.0772161	0.0769075
145	0.0899588	0.0895896	0.0892223	0.0888568	0.0884932	0.0881314	0.0877713	0.0874131	0.0870566	0.0867019	0.0863489	0.0859976	0.085648	0.0853001	0.084954	0.0846094	0.0842666	0.0839253	0.0835857	0.0832478	0.0829114	0.0825766	0.0822433	0.0819117	0.0815816	0.081253	0.0809259	0.0806004	0.0802763	0.0799538	0.0796327	0.0793131	0.078995	0.0786783	0.078363	0.0780491	0.0777367	0.0774256	0.077116	0.0768077	0.0765008
145.5	0.0894843	0.0891171	0.0887517	0.0883882	0.0880265	0.0876665	0.0873084	0.0869521	0.0865975	0.0862446	0.0858935	0.0855441	0.0851964	0.0848504	0.084506	0.0841633	0.0838223	0.0834828	0.083145	0.0828088	0.0824742	0.0821412	0.0818098	0.0814798	0.0811515	0.0808246	0.0804993	0.0801755	0.0798532	0.0795323	0.079213	0.078895	0.0785786	0.0782635	0.0779499	0.0776377	0.077327	0.0770176	0.0767095	0.0764029	0.0760976
146	0.0890139	0.0886486	0.0882852	0.0879236	0.0875638	0.0872058	0.0868496	0.0864951	0.0861424	0.0857914	0.0854421	0.0850946	0.0847487	0.0844045	0.084062	0.0837211	0.0833818	0.0830442	0.0827082	0.0823738	0.0820409	0.0817097	0.08138	0.0810518	0.0807251	0.0804	0.0800764	0.0797543	0.0794337	0.0791145	0.0787969	0.0784806	0.0781658	0.0778525	0.0775405	0.0772299	0.0769208	0.076613	0.0763066	0.0760016	0.0756979
146.5	0.0885476	0.0881843	0.0878228	0.0874631	0.0871052	0.086749	0.0863947	0.0860421	0.0856912	0.0853421	0.0849947	0.0846489	0.0843049	0.0839625	0.0836218	0.0832827	0.0829452	0.0826094	0.0822751	0.0819425	0.0816114	0.0812819	0.0809539	0.0806274	0.0803025	0.0799791	0.0796572	0.0793368	0.0790179	0.0787004	0.0783844	0.0780698	0.0777567	0.0774449	0.0771346	0.0768257	0.0765182	0.076212	0.0759072	0.0756038	0.0753017
147	0.0880854	0.0877239	0.0873643	0.0870065	0.0866505	0.0862962	0.0859438	0.085593	0.085244	0.0848967	0.0845511	0.0842072	0.0838649	0.0835244	0.0831854	0.0828481	0.0825124	0.0821783	0.0818458	0.0815149	0.0811856	0.0808578	0.0805315	0.0802068	0.0798836	0.0795619	0.0792416	0.0789229	0.0786056	0.0782898	0.0779755	0.0776625	0.077351	0.0770409	0.0767323	0.076425	0.076119	0.0758145	0.0755113	0.0752095	0.074909
147.5	0.0876271	0.0872676	0.0869098	0.0865539	0.0861998	0.0858474	0.0854967	0.0851478	0.0848006	0.0844551	0.0841113	0.0837692	0.0834288	0.08309	0.0827528	0.0824173	0.0820833	0.081751	0.0814202	0.081091	0.0807634	0.0804373	0.0801128	0.0797898	0.0794682	0.0791482	0.0788297	0.0785126	0.078197	0.0778828	0.0775701	0.0772588	0.0769489	0.0766404	0.0763334	0.0760277	0.0757234	0.0754204	0.0751188	0.0748185	0.0745196
148	0.0871728	0.0868151	0.0864593	0.0861052	0.0857529	0.0854023	0.0850535	0.0847064	0.0843611	0.0840174	0.0836754	0.083335	0.0829964	0.0826593	0.0823239	0.0819901	0.0816579	0.0813273	0.0809983	0.0806708	0.0803449	0.0800205	0.0796977	0.0793763	0.0790565	0.0787381	0.0784212	0.0781058	0.0777918	0.0774793	0.0771682	0.0768585	0.0765503	0.0762434	0.0759379	0.0756338	0.0753311	0.0750297	0.0747296	0.0744309	0.0741336
148.5	0.0867224	0.0863666	0.0860126	0.0856603	0.0853099	0.0849611	0.0846141	0.0842689	0.0839253	0.0835834	0.0832432	0.0829046	0.0825677	0.0822324	0.0818987	0.0815667	0.0812362	0.0809073	0.08058	0.0802542	0.07993	0.0796073	0.0792861	0.0789664	0.0786482	0.0783315	0.0780163	0.0777025	0.0773901	0.0770792	0.0767698	0.0764617	0.076155	0.0758497	0.0755458	0.0752433	0.0749421	0.0746423	0.0743438	0.0740467	0.0737508
149	0.0862758	0.0859219	0.0855697	0.0852193	0.0848706	0.0845237	0.0841785	0.083835	0.0834932	0.0831531	0.0828146	0.0824778	0.0821426	0.0818091	0.0814772	0.0811468	0.0808181	0.0804909	0.0801652	0.0798412	0.0795186	0.0791976	0.078878	0.07856	0.0782435	0.0779284	0.0776148	0.0773026	0.0769919	0.0766826	0.0763747	0.0760682	0.0757632	0.0754595	0.0751571	0.0748562	0.0745565	0.0742583	0.0739613	0.0736657	0.0733714
149.5	0.0858331	0.0854809	0.0851306	0.084782	0.0844351	0.08409	0.0837466	0.0834049	0.0830648	0.0827265	0.0823897	0.0820547	0.0817212	0.0813894	0.0810592	0.0807305	0.0804035	0.080078	0.079754	0.0794316	0.0791107	0.0787913	0.0784735	0.0781571	0.0778422	0.0775287	0.0772167	0.0769062	0.076597	0.0762893	0.075983	0.0756781	0.0753746	0.0750725	0.0747717	0.0744723	0.0741742	0.0738775	0.0735821	0.073288	0.0729952
150	0.0853941	0.0850438	0.0846952	0.0843484	0.0840033	0.08366	0.0833183	0.0829784	0.0826401	0.0823034	0.0819685	0.0816351	0.0813034	0.0809733	0.0806447	0.0803178	0.0799924	0.0796686	0.0793463	0.0790255	0.0787063	0.0783886	0.0780723	0.0777576	0.0774443	0.0771324	0.076822	0.0765131	0.0762055	0.0758994	0.0755947	0.0752913	0.0749894	0.0746888	0.0743896	0.0740917	0.0737951	0.0734999	0.073206	0.0729134	0.0726221
150.5	0.0849588	0.0846103	0.0842635	0.0839185	0.0835752	0.0832336	0.0828937	0.0825555	0.0822189	0.081884	0.0815508	0.0812191	0.0808891	0.0805607	0.0802338	0.0799085	0.0795848	0.0792627	0.078942	0.0786229	0.0783053	0.0779892	0.0776746	0.0773614	0.0770497	0.0767395	0.0764307	0.0761233	0.0758173	0.0755128	0.0752096	0.0749078	0.0746074	0.0743084	0.0740107	0.0737143	0.0734193	0.0731256	0.0728332	0.0725421	0.0722523
151	0.0845272	0.0841804	0.0838354	0.0834922	0.0831506	0.0828108	0.0824726	0.0821361	0.0818013	0.0814681	0.0811366	0.0808066	0.0804783	0.0801515	0.0798264	0.0795028	0.0791807	0.0788602	0.0785412	0.0782237	0.0779077	0.0775932	0.0772802	0.0769686	0.0766585	0.0763499	0.0760426	0.0757368	0.0754324	0.0751294	0.0748278	0.0745275	0.0742287	0.0739311	0.073635	0.0733401	0.0730466	0.0727544	0.0724635	0.0721738	0.0718855
151.5	0.0840992	0.0837542	0.083411	0.0830695	0.0827297	0.0823916	0.0820551	0.0817204	0.0813872	0.0810557	0.0807259	0.0803976	0.0800709	0.0797458	0.0794223	0.0791004	0.0787799	0.0784611	0.0781437	0.0778278	0.0775134	0.0772005	0.0768891	0.0765791	0.0762706	0.0759635	0.0756578	0.0753536	0.0750507	0.0747493	0.0744492	0.0741505	0.0738531	0.0735571	0.0732624	0.072969	0.072677	0.0723863	0.0720968	0.0718087	0.0715218
152	0.0836748	0.0833316	0.0829901	0.0826503	0.0823122	0.0819758	0.0816411	0.081308	0.0809766	0.0806468	0.0803186	0.079992	0.079667	0.0793436	0.0790217	0.0787013	0.0783826	0.0780653	0.0777495	0.0774352	0.0771225	0.0768111	0.0765013	0.0761929	0.0758859	0.0755804	0.0752763	0.0749736	0.0746722	0.0743723	0.0740737	0.0737765	0.0734807	0.0731861	0.072893	0.0726011	0.0723105	0.0720213	0.0717333	0.0714466	0.0711612
152.5	0.0832539	0.0829125	0.0825727	0.0822346	0.0818983	0.0815636	0.0812306	0.0808992	0.0805694	0.0802413	0.0799147	0.0795898	0.0792664	0.0789446	0.0786244	0.0783057	0.0779885	0.0776728	0.0773586	0.0770459	0.0767347	0.076425	0.0761167	0.0758099	0.0755045	0.0752005	0.0748979	0.0745967	0.0742969	0.0739985	0.0737014	0.0734057	0.0731113	0.0728183	0.0725266	0.0722362	0.0719471	0.0716593	0.0713728	0.0710876	0.0708036
153	0.0828366	0.0824968	0.0821588	0.0818224	0.0814878	0.0811548	0.0808234	0.0804937	0.0801656	0.0798391	0.0795142	0.0791909	0.0788692	0.078549	0.0782304	0.0779133	0.0775977	0.0772836	0.076971	0.0766599	0.0763503	0.0760421	0.0757354	0.0754301	0.0751262	0.0748237	0.0745227	0.074223	0.0739247	0.0736278	0.0733322	0.073038	0.0727451	0.0724535	0.0721633	0.0718744	0.0715867	0.0713004	0.0710153	0.0707315	0.0704489
153.5	0.0824227	0.0820846	0.0817483	0.0814136	0.0810807	0.0807493	0.0804196	0.0800916	0.0797651	0.0794403	0.079117	0.0787954	0.0784752	0.0781567	0.0778396	0.0775241	0.0772101	0.0768976	0.0765866	0.0762771	0.075969	0.0756623	0.0753571	0.0750534	0.074751	0.0744501	0.0741505	0.0738524	0.0735556	0.0732601	0.072966	0.0726733	0.0723819	0.0720918	0.071803	0.0715155	0.0712293	0.0709444	0.0706608	0.0703784	0.0700972
154	0.0820122	0.0816759	0.0813412	0.0810082	0.0806769	0.0803473	0.0800192	0.0796928	0.079368	0.0790448	0.0787231	0.0784031	0.0780846	0.0777676	0.0774521	0.0771382	0.0768258	0.0765148	0.0762054	0.0758974	0.0755908	0.0752857	0.0749821	0.0746798	0.074379	0.0740795	0.0737815	0.0734848	0.0731895	0.0728955	0.0726029	0.0723116	0.0720217	0.071733	0.0714457	0.0711596	0.0708749	0.0705914	0.0703091	0.0700282	0.0697484
154.5	0.0816051	0.0812705	0.0809375	0.0806062	0.0802765	0.0799485	0.0796221	0.0792973	0.0789741	0.0786525	0.0783325	0.078014	0.0776971	0.0773817	0.0770678	0.0767555	0.0764446	0.0761352	0.0758273	0.0755208	0.0752158	0.0749122	0.0746101	0.0743093	0.07401	0.0737121	0.0734155	0.0731203	0.0728264	0.0725339	0.0722428	0.071953	0.0716644	0.0713772	0.0710913	0.0708067	0.0705233	0.0702413	0.0699604	0.0696808	0.0694025
155	0.0812014	0.0808684	0.0805371	0.0802074	0.0798794	0.079553	0.0792282	0.0789051	0.0785835	0.0782635	0.077945	0.0776282	0.0773128	0.076999	0.0766867	0.0763759	0.0760665	0.0757587	0.0754523	0.0751474	0.0748439	0.0745418	0.0742411	0.0739419	0.073644	0.0733476	0.0730525	0.0727587	0.0724664	0.0721753	0.0718856	0.0715972	0.0713101	0.0710243	0.0707399	0.0704566	0.0701747	0.069894	0.0696146	0.0693364	0.0690594
155.5	0.080801	0.0804696	0.0801399	0.0798119	0.0794855	0.0791607	0.0788376	0.078516	0.078196	0.0778776	0.0775608	0.0772455	0.0769317	0.0766194	0.0763086	0.0759994	0.0756916	0.0753852	0.0750804	0.0747769	0.074475	0.0741744	0.0738752	0.0735775	0.0732811	0.0729861	0.0726924	0.0724002	0.0721092	0.0718196	0.0715313	0.0712444	0.0709587	0.0706743	0.0703913	0.0701094	0.0698289	0.0695496	0.0692715	0.0689947	0.0687191
156	0.0804038	0.0800741	0.079746	0.0794196	0.0790949	0.0787717	0.0784501	0.0781302	0.0778118	0.0774949	0.0771796	0.0768659	0.0765536	0.0762429	0.0759337	0.0756259	0.0753197	0.0750149	0.0747115	0.0744096	0.0741091	0.07381	0.0735123	0.073216	0.0729211	0.0726275	0.0723353	0.0720445	0.071755	0.0714668	0.07118	0.0708944	0.0706102	0.0703272	0.0700455	0.0697651	0.0694859	0.069208	0.0689313	0.0686559	0.0683816
156.5	0.0800098	0.0796818	0.0793553	0.0790306	0.0787074	0.0783858	0.0780658	0.0777474	0.0774306	0.0771153	0.0768016	0.0764894	0.0761787	0.0758695	0.0755618	0.0752556	0.0749508	0.0746475	0.0743456	0.0740452	0.0737461	0.0734485	0.0731523	0.0728575	0.072564	0.0722719	0.0719812	0.0716918	0.0714037	0.0711169	0.0708315	0.0705473	0.0702645	0.0699829	0.0697026	0.0694235	0.0691457	0.0688692	0.0685939	0.0683198	0.0680469
157	0.0796191	0.0792926	0.0789678	0.0786446	0.078323	0.0780031	0.0776846	0.0773678	0.0770525	0.0767388	0.0764266	0.0761159	0.0758068	0.0754991	0.0751929	0.0748882	0.0745849	0.0742831	0.0739827	0.0736837	0.0733862	0.07309	0.0727952	0.0725019	0.0722098	0.0719192	0.0716298	0.0713418	0.0710552	0.0707698	0.0704858	0.070203	0.0699216	0.0696414	0.0693624	0.0690847	0.0688083	0.0685331	0.0682591	0.0679864	0.0677148
157.5	0.0792315	0.0789067	0.0785834	0.0782618	0.0779418	0.0776234	0.0773065	0.0769913	0.0766775	0.0763653	0.0760547	0.0757455	0.0754379	0.0751317	0.074827	0.0745238	0.074222	0.0739216	0.0736227	0.0733252	0.0730291	0.0727344	0.0724411	0.0721491	0.0718585	0.0715693	0.0712814	0.0709948	0.0707095	0.0704255	0.0701429	0.0698615	0.0695814	0.0693026	0.069025	0.0687487	0.0684736	0.0681998	0.0679271	0.0676557	0.0673855
158	0.0788471	0.0785238	0.0782021	0.0778821	0.0775637	0.0772468	0.0769315	0.0766177	0.0763055	0.0759949	0.0756857	0.0753781	0.0750719	0.0747672	0.074464	0.0741623	0.073862	0.0735631	0.0732656	0.0729696	0.0726749	0.0723816	0.0720897	0.0717992	0.07151	0.0712222	0.0709357	0.0706505	0.0703666	0.070084	0.0698028	0.0695228	0.069244	0.0689665	0.0686903	0.0684153	0.0681416	0.0678691	0.0675978	0.0673277	0.0670587
158.5	0.0784657	0.078144	0.0778239	0.0775054	0.0771885	0.0768732	0.0765594	0.0762472	0.0759365	0.0756274	0.0753197	0.0750136	0.0747089	0.0744057	0.074104	0.0738037	0.0735048	0.0732074	0.0729114	0.0726168	0.0723236	0.0720317	0.0717412	0.0714521	0.0711643	0.0708779	0.0705928	0.070309	0.0700265	0.0697453	0.0694654	0.0691867	0.0689093	0.0686332	0.0683583	0.0680847	0.0678123	0.0675411	0.0672711	0.0670023	0.0667347
159	0.0780874	0.0777672	0.0774487	0.0771318	0.0768164	0.0765026	0.0761904	0.0758797	0.0755705	0.0752628	0.0749567	0.074652	0.0743488	0.0740471	0.0737468	0.073448	0.0731506	0.0728546	0.07256	0.0722668	0.071975	0.0716846	0.0713955	0.0711078	0.0708214	0.0705364	0.0702526	0.0699702	0.0696891	0.0694092	0.0691307	0.0688534	0.0685773	0.0683025	0.068029	0.0677567	0.0674855	0.0672157	0.066947	0.0666795	0.0664132
159.5	0.0777121	0.0773935	0.0770765	0.0767611	0.0764473	0.076135	0.0758243	0.0755151	0.0752074	0.0749012	0.0745965	0.0742933	0.0739916	0.0736913	0.0733925	0.0730951	0.0727992	0.0725046	0.0722114	0.0719197	0.0716293	0.0713402	0.0710526	0.0707662	0.0704812	0.0701975	0.0699152	0.0696341	0.0693543	0.0690758	0.0687986	0.0685227	0.068248	0.0679745	0.0677023	0.0674312	0.0671614	0.0668929	0.0666255	0.0663593	0.0660942
160	0.0773398	0.0770227	0.0767072	0.0763934	0.076081	0.0757703	0.075461	0.0751533	0.0748471	0.0745424	0.0742392	0.0739375	0.0736372	0.0733384	0.073041	0.0727451	0.0724505	0.0721574	0.0718656	0.0715753	0.0712863	0.0709986	0.0707123	0.0704274	0.0701437	0.0698614	0.0695804	0.0693007	0.0690223	0.0687451	0.0684692	0.0681946	0.0679212	0.0676491	0.0673781	0.0671084	0.0668399	0.0665726	0.0663065	0.0660416	0.0657778
160.5	0.0769704	0.0766549	0.0763409	0.0760285	0.0757177	0.0754085	0.0751007	0.0747945	0.0744898	0.0741865	0.0738848	0.0735845	0.0732857	0.0729883	0.0726923	0.0723978	0.0721046	0.0718129	0.0715226	0.0712336	0.070946	0.0706597	0.0703748	0.0700912	0.0698089	0.069528	0.0692483	0.0689699	0.0686928	0.068417	0.0681424	0.0678691	0.0675971	0.0673262	0.0670566	0.0667882	0.066521	0.0662549	0.0659901	0.0657264	0.0654639
161	0.076604	0.0762899	0.0759775	0.0756666	0.0753573	0.0750495	0.0747432	0.0744385	0.0741352	0.0738334	0.0735331	0.0732343	0.0729369	0.0726409	0.0723464	0.0720532	0.0717615	0.0714712	0.0711822	0.0708946	0.0706084	0.0703235	0.0700399	0.0697577	0.0694768	0.0691971	0.0689188	0.0686418	0.068366	0.0680915	0.0678182	0.0675462	0.0672755	0.0670059	0.0667376	0.0664704	0.0662045	0.0659397	0.0656762	0.0654138	0.0651525
161.5	0.0762404	0.0759279	0.0756169	0.0753075	0.0749997	0.0746934	0.0743886	0.0740853	0.0737834	0.0734831	0.0731842	0.0728868	0.0725908	0.0722963	0.0720031	0.0717114	0.0714211	0.0711321	0.0708445	0.0705583	0.0702734	0.0699899	0.0697077	0.0694268	0.0691472	0.0688689	0.0685919	0.0683162	0.0680418	0.0677686	0.0674966	0.0672259	0.0669564	0.0666881	0.0664211	0.0661552	0.0658905	0.065627	0.0653647	0.0651036	0.0648436
162	0.0758797	0.0755687	0.0752592	0.0749513	0.0746449	0.07434	0.0740367	0.0737348	0.0734344	0.0731355	0.0728381	0.0725421	0.0722475	0.0719543	0.0716626	0.0713723	0.0710833	0.0707957	0.0705095	0.0702247	0.0699411	0.0696589	0.0693781	0.0690985	0.0688203	0.0685433	0.0682676	0.0679932	0.06772	0.0674481	0.0671775	0.0669081	0.0666398	0.0663728	0.066107	0.0658424	0.065579	0.0653168	0.0650557	0.0647958	0.064537
162.5	0.0755218	0.0752123	0.0749043	0.0745978	0.0742929	0.0739895	0.0736876	0.0733871	0.0730882	0.0727907	0.0724946	0.0722	0.0719069	0.0716151	0.0713247	0.0710358	0.0707482	0.070462	0.0701771	0.0698936	0.0696114	0.0693306	0.069051	0.0687728	0.0684959	0.0682202	0.0679458	0.0676727	0.0674009	0.0671302	0.0668609	0.0665927	0.0663258	0.06606	0.0657955	0.0655321	0.06527	0.065009	0.0647491	0.0644904	0.0642329
163	0.0751668	0.0748587	0.0745521	0.0742471	0.0739436	0.0736417	0.0733412	0.0730422	0.0727446	0.0724485	0.0721539	0.0718607	0.0715689	0.0712785	0.0709895	0.0707019	0.0704157	0.0701308	0.0698473	0.0695651	0.0692843	0.0690048	0.0687265	0.0684496	0.068174	0.0678997	0.0676266	0.0673547	0.0670842	0.0668148	0.0665467	0.0662798	0.0660141	0.0657497	0.0654864	0.0652243	0.0649633	0.0647036	0.0644449	0.0641875	0.0639311
163.5	0.0748144	0.0745078	0.0742027	0.0738991	0.0735971	0.0732965	0.0729975	0.0726999	0.0724037	0.072109	0.0718158	0.0715239	0.0712335	0.0709445	0.0706569	0.0703707	0.0700858	0.0698022	0.0695201	0.0692392	0.0689597	0.0686815	0.0684046	0.068129	0.0678546	0.0675816	0.0673098	0.0670392	0.0667699	0.0665019	0.066235	0.0659694	0.0657049	0.0654417	0.0651796	0.0649188	0.0646591	0.0644005	0.0641431	0.0638869	0.0636317
164	0.0744649	0.0741597	0.073856	0.0735539	0.0732532	0.0729541	0.0726564	0.0723602	0.0720655	0.0717722	0.0714803	0.0711898	0.0709008	0.0706131	0.0703269	0.070042	0.0697584	0.0694762	0.0691954	0.0689158	0.0686376	0.0683607	0.0680851	0.0678108	0.0675378	0.067266	0.0669954	0.0667262	0.0664581	0.0661913	0.0659257	0.0656613	0.0653981	0.0651361	0.0648753	0.0646156	0.0643572	0.0640998	0.0638436	0.0635886	0.0633346
164.5	0.074118	0.0738142	0.073512	0.0732113	0.072912	0.0726143	0.072318	0.0720232	0.0717299	0.0714379	0.0711474	0.0708583	0.0705706	0.0702843	0.0699994	0.0697158	0.0694336	0.0691527	0.0688732	0.068595	0.0683181	0.0680424	0.0677681	0.0674951	0.0672233	0.0669528	0.0666836	0.0664155	0.0661487	0.0658832	0.0656188	0.0653557	0.0650937	0.0648329	0.0645733	0.0643149	0.0640576	0.0638015	0.0635465	0.0632926	0.0630398
165	0.0737738	0.0734715	0.0731706	0.0728713	0.0725735	0.0722771	0.0719822	0.0716888	0.0713968	0.0711062	0.0708171	0.0705293	0.070243	0.069958	0.0696744	0.0693922	0.0691113	0.0688317	0.0685535	0.0682765	0.0680009	0.0677266	0.0674536	0.0671818	0.0669113	0.0666421	0.0663741	0.0661073	0.0658417	0.0655774	0.0653143	0.0650524	0.0647916	0.064532	0.0642736	0.0640164	0.0637603	0.0635054	0.0632516	0.0629989	0.0627473
165.5	0.0734322	0.0731313	0.0728319	0.072534	0.0722375	0.0719426	0.071649	0.071357	0.0710663	0.0707771	0.0704893	0.0702029	0.0699179	0.0696342	0.0693519	0.069071	0.0687914	0.0685132	0.0682362	0.0679606	0.0676863	0.0674132	0.0671414	0.0668709	0.0666017	0.0663337	0.0660669	0.0658014	0.0655371	0.065274	0.0650121	0.0647514	0.0644918	0.0642335	0.0639763	0.0637202	0.0634653	0.0632116	0.062959	0.0627074	0.062457
166	0.0730933	0.0727938	0.0724957	0.0721992	0.0719041	0.0716105	0.0713184	0.0710277	0.0707384	0.0704505	0.070164	0.069879	0.0695953	0.0693129	0.069032	0.0687523	0.068474	0.0681971	0.0679214	0.067647	0.067374	0.0671022	0.0668317	0.0665625	0.0662945	0.0660277	0.0657622	0.0654979	0.0652348	0.0649729	0.0647122	0.0644527	0.0641944	0.0639372	0.0636812	0.0634263	0.0631726	0.06292	0.0626686	0.0624182	0.062169
166.5	0.072757	0.0724588	0.0721622	0.071867	0.0715733	0.0712811	0.0709903	0.0707009	0.0704129	0.0701264	0.0698413	0.0695575	0.0692751	0.0689941	0.0687144	0.0684361	0.0681591	0.0678834	0.067609	0.0673359	0.0670641	0.0667936	0.0665243	0.0662563	0.0659896	0.065724	0.0654597	0.0651967	0.0649348	0.0646741	0.0644146	0.0641563	0.0638992	0.0636432	0.0633884	0.0631347	0.0628821	0.0626307	0.0623804	0.0621312	0.0618831
167	0.0724232	0.0721264	0.0718311	0.0715373	0.071245	0.0709541	0.0706646	0.0703766	0.07009	0.0698048	0.0695209	0.0692385	0.0689574	0.0686777	0.0683993	0.0681222	0.0678465	0.0675721	0.067299	0.0670271	0.0667566	0.0664873	0.0662193	0.0659525	0.065687	0.0654227	0.0651596	0.0648977	0.0646371	0.0643776	0.0641193	0.0638622	0.0636062	0.0633514	0.0630978	0.0628453	0.0625939	0.0623436	0.0620945	0.0618464	0.0615995
167.5	0.0720919	0.0717965	0.0715026	0.0712102	0.0709192	0.0706296	0.0703415	0.0700548	0.0697695	0.0694856	0.069203	0.0689219	0.0686421	0.0683637	0.0680865	0.0678108	0.0675363	0.0672631	0.0669913	0.0667207	0.0664514	0.0661834	0.0659166	0.065651	0.0653867	0.0651236	0.0648618	0.0646011	0.0643416	0.0640833	0.0638262	0.0635703	0.0633155	0.0630619	0.0628094	0.062558	0.0623078	0.0620587	0.0618107	0.0615638	0.061318
168	0.0717632	0.0714692	0.0711766	0.0708855	0.0705958	0.0703076	0.0700208	0.0697354	0.0694514	0.0691688	0.0688876	0.0686077	0.0683292	0.068052	0.0677762	0.0675017	0.0672285	0.0669565	0.0666859	0.0664166	0.0661485	0.0658817	0.0656161	0.0653518	0.0650887	0.0648268	0.0645662	0.0643067	0.0640484	0.0637913	0.0635354	0.0632806	0.063027	0.0627745	0.0625232	0.062273	0.0620239	0.0617759	0.061529	0.0612833	0.0610386
168.5	0.0714369	0.0711442	0.070853	0.0705632	0.0702749	0.069988	0.0697025	0.0694184	0.0691357	0.0688544	0.0685745	0.0682959	0.0680186	0.0677427	0.0674682	0.0671949	0.0669229	0.0666523	0.0663829	0.0661148	0.0658479	0.0655823	0.065318	0.0650549	0.064793	0.0645323	0.0642728	0.0640145	0.0637574	0.0635015	0.0632467	0.0629931	0.0627406	0.0624893	0.0622391	0.0619901	0.0617421	0.0614953	0.0612495	0.0610049	0.0607613
169	0.0711131	0.0708218	0.0705319	0.0702434	0.0699564	0.0696708	0.0693866	0.0691038	0.0688224	0.0685424	0.0682637	0.0679864	0.0677104	0.0674358	0.0671624	0.0668904	0.0666197	0.0663503	0.0660821	0.0658152	0.0655496	0.0652852	0.0650221	0.0647601	0.0644994	0.0642399	0.0639816	0.0637245	0.0634686	0.0632138	0.0629602	0.0627078	0.0624564	0.0622063	0.0619572	0.0617093	0.0614625	0.0612167	0.0609721	0.0607286	0.0604861
169.5	0.0707918	0.0705017	0.0702131	0.069926	0.0696403	0.069356	0.0690731	0.0687916	0.0685114	0.0682327	0.0679553	0.0676792	0.0674045	0.0671311	0.066859	0.0665883	0.0663188	0.0660506	0.0657836	0.0655179	0.0652535	0.0649903	0.0647284	0.0644676	0.0642081	0.0639498	0.0636927	0.0634367	0.0631819	0.0629283	0.0626759	0.0624246	0.0621744	0.0619253	0.0616774	0.0614306	0.0611849	0.0609403	0.0606968	0.0604543	0.060213
170	0.0704728	0.0701841	0.0698968	0.069611	0.0693265	0.0690435	0.0687619	0.0684817	0.0682028	0.0679253	0.0676492	0.0673744	0.0671009	0.0668287	0.0665579	0.0662883	0.0660201	0.0657531	0.0654873	0.0652229	0.0649596	0.0646976	0.0644369	0.0641773	0.063919	0.0636618	0.0634058	0.063151	0.0628974	0.062645	0.0623936	0.0621435	0.0618944	0.0616465	0.0613997	0.061154	0.0609094	0.0606659	0.0604235	0.0601821	0.0599419
170.5	0.0701562	0.0698688	0.0695828	0.0692983	0.0690151	0.0687334	0.0684531	0.0681741	0.0678965	0.0676203	0.0673454	0.0670718	0.0667996	0.0665286	0.066259	0.0659907	0.0657236	0.0654578	0.0651933	0.06493	0.0646679	0.0644071	0.0641475	0.0638892	0.063632	0.063376	0.0631212	0.0628675	0.062615	0.0623637	0.0621135	0.0618645	0.0616166	0.0613698	0.0611241	0.0608795	0.060636	0.0603936	0.0601523	0.059912	0.0596728
171	0.069842	0.0695559	0.0692712	0.0689879	0.0687061	0.0684256	0.0681465	0.0678688	0.0675924	0.0673174	0.0670438	0.0667715	0.0665004	0.0662307	0.0659623	0.0656952	0.0654293	0.0651647	0.0649014	0.0646393	0.0643784	0.0641188	0.0638604	0.0636031	0.0633471	0.0630923	0.0628386	0.0625861	0.0623348	0.0620846	0.0618355	0.0615876	0.0613408	0.0610951	0.0608505	0.060607	0.0603646	0.0601233	0.059883	0.0596439	0.0594057
171.5	0.0695301	0.0692453	0.0689618	0.0686798	0.0683993	0.06812	0.0678422	0.0675658	0.0672907	0.0670169	0.0667445	0.0664734	0.0662036	0.0659351	0.0656678	0.0654019	0.0651373	0.0648738	0.0646117	0.0643508	0.0640911	0.0638326	0.0635753	0.0633193	0.0630644	0.0628107	0.0625581	0.0623068	0.0620565	0.0618075	0.0615595	0.0613127	0.061067	0.0608224	0.0605789	0.0603365	0.0600952	0.059855	0.0596158	0.0593777	0.0591406
172	0.0692205	0.0689369	0.0686548	0.0683741	0.0680947	0.0678168	0.0675402	0.067265	0.0669911	0.0667186	0.0664473	0.0661775	0.0659089	0.0656416	0.0653756	0.0651108	0.0648473	0.0645851	0.0643241	0.0640644	0.0638058	0.0635485	0.0632924	0.0630375	0.0627837	0.0625312	0.0622797	0.0620295	0.0617804	0.0615324	0.0612856	0.0610399	0.0607953	0.0605518	0.0603094	0.0600681	0.0598278	0.0595887	0.0593506	0.0591135	0.0588775
172.5	0.0689132	0.0686309	0.06835	0.0680705	0.0677924	0.0675157	0.0672404	0.0669664	0.0666937	0.0664224	0.0661524	0.0658837	0.0656163	0.0653502	0.0650854	0.0648218	0.0645595	0.0642985	0.0640387	0.0637801	0.0635227	0.0632665	0.0630115	0.0627577	0.0625051	0.0622537	0.0620034	0.0617543	0.0615063	0.0612594	0.0610137	0.0607691	0.0605256	0.0602831	0.0600418	0.0598016	0.0595624	0.0593243	0.0590873	0.0588513	0.0586163
173	0.0686081	0.0683271	0.0680475	0.0677692	0.0674924	0.0672169	0.0669428	0.06667	0.0663986	0.0661285	0.0658597	0.0655922	0.065326	0.065061	0.0647974	0.064535	0.0642739	0.064014	0.0637553	0.0634979	0.0632416	0.0629866	0.0627327	0.0624801	0.0622286	0.0619783	0.0617291	0.0614811	0.0612342	0.0609884	0.0607438	0.0605002	0.0602578	0.0600165	0.0597762	0.0595371	0.0592989	0.0590619	0.0588259	0.058591	0.0583571
173.5	0.0683053	0.0680255	0.0677472	0.0674702	0.0671945	0.0669203	0.0666474	0.0663758	0.0661056	0.0658367	0.0655691	0.0653027	0.0650377	0.064774	0.0645115	0.0642503	0.0639903	0.0637316	0.063474	0.0632177	0.0629626	0.0627087	0.062456	0.0622045	0.0619541	0.0617049	0.0614568	0.0612099	0.0609641	0.0607194	0.0604758	0.0602334	0.059992	0.0597518	0.0595126	0.0592745	0.0590374	0.0588014	0.0585665	0.0583326	0.0580997
174	0.0680047	0.0677262	0.067449	0.0671733	0.0668989	0.0666258	0.0663541	0.0660838	0.0658147	0.065547	0.0652806	0.0650154	0.0647516	0.064489	0.0642277	0.0639676	0.0637088	0.0634512	0.0631948	0.0629396	0.0626857	0.0624329	0.0621813	0.0619308	0.0616816	0.0614335	0.0611865	0.0609407	0.0606959	0.0604523	0.0602099	0.0599685	0.0597282	0.059489	0.0592509	0.0590138	0.0587778	0.0585428	0.0583089	0.058076	0.0578442
174.5	0.0677063	0.067429	0.0671531	0.0668785	0.0666053	0.0663335	0.066063	0.0657938	0.065526	0.0652594	0.0649942	0.0647302	0.0644675	0.0642061	0.0639459	0.063687	0.0634293	0.0631729	0.0629176	0.0626636	0.0624107	0.062159	0.0619086	0.0616592	0.0614111	0.061164	0.0609181	0.0606734	0.0604298	0.0601872	0.0599458	0.0597055	0.0594663	0.0592281	0.058991	0.058755	0.05852	0.0582861	0.0580532	0.0578214	0.0575906
175	0.0674101	0.067134	0.0668593	0.0665859	0.0663139	0.0660433	0.065774	0.065506	0.0652393	0.064974	0.0647099	0.0644471	0.0641856	0.0639253	0.0636663	0.0634085	0.0631519	0.0628966	0.0626424	0.0623895	0.0621378	0.0618872	0.0616378	0.0613896	0.0611425	0.0608966	0.0606518	0.0604081	0.0601655	0.0599241	0.0596837	0.0594444	0.0592063	0.0589691	0.0587331	0.0584981	0.0582642	0.0580313	0.0577994	0.0575686	0.0573388
175.5	0.067116	0.0668411	0.0665676	0.0662954	0.0660247	0.0657552	0.0654871	0.0652203	0.0649548	0.0646906	0.0644276	0.064166	0.0639056	0.0636465	0.0633886	0.0631319	0.0628765	0.0626223	0.0623693	0.0621174	0.0618668	0.0616173	0.061369	0.0611219	0.0608759	0.060631	0.0603873	0.0601447	0.0599032	0.0596628	0.0594235	0.0591853	0.0589481	0.0587121	0.058477	0.0582431	0.0580102	0.0577783	0.0575474	0.0573176	0.0570888
176	0.066824	0.0665503	0.066278	0.0660071	0.0657375	0.0654692	0.0652022	0.0649366	0.0646723	0.0644092	0.0641474	0.0638869	0.0636277	0.0633697	0.0631129	0.0628574	0.0626031	0.06235	0.0620981	0.0618473	0.0615978	0.0613494	0.0611022	0.0608561	0.0606112	0.0603674	0.0601247	0.0598832	0.0596427	0.0594034	0.0591651	0.058928	0.0586919	0.0584568	0.0582228	0.0579899	0.057758	0.0575271	0.0572973	0.0570685	0.0568407
176.5	0.0665341	0.0662617	0.0659905	0.0657208	0.0654523	0.0651852	0.0649194	0.064655	0.0643918	0.0641299	0.0638692	0.0636099	0.0633518	0.0630949	0.0628392	0.0625848	0.0623316	0.0620796	0.0618288	0.0615792	0.0613307	0.0610834	0.0608373	0.0605923	0.0603484	0.0601057	0.0598641	0.0596236	0.0593842	0.0591459	0.0589087	0.0586725	0.0584374	0.0582034	0.0579704	0.0577385	0.0575076	0.0572778	0.0570489	0.0568211	0.0565943
177	0.0662464	0.0659751	0.0657051	0.0654365	0.0651693	0.0649033	0.0646387	0.0643754	0.0641133	0.0638526	0.0635931	0.0633348	0.0630778	0.0628221	0.0625675	0.0623142	0.0620621	0.0618112	0.0615615	0.0613129	0.0610656	0.0608193	0.0605743	0.0603303	0.0600875	0.0598459	0.0596053	0.0593658	0.0591275	0.0588902	0.058654	0.0584189	0.0581848	0.0579518	0.0577199	0.057489	0.0572591	0.0570302	0.0568024	0.0565755	0.0563497
177.5	0.0659606	0.0656905	0.0654218	0.0651543	0.0648882	0.0646234	0.0643599	0.0640978	0.0638369	0.0635772	0.0633188	0.0630617	0.0628058	0.0625512	0.0622978	0.0620456	0.0617945	0.0615447	0.0612961	0.0610486	0.0608023	0.0605571	0.0603131	0.0600703	0.0598285	0.0595879	0.0593484	0.0591099	0.0588726	0.0586364	0.0584012	0.0581671	0.057934	0.057702	0.0574711	0.0572412	0.0570123	0.0567844	0.0565575	0.0563317	0.0561068
178	0.065677	0.065408	0.0651404	0.0648741	0.0646092	0.0643455	0.0640832	0.0638221	0.0635624	0.0633039	0.0630466	0.0627906	0.0625358	0.0622823	0.0620299	0.0617788	0.0615289	0.0612801	0.0610326	0.0607862	0.0605409	0.0602968	0.0600539	0.059812	0.0595713	0.0593318	0.0590933	0.0588559	0.0586196	0.0583843	0.0581502	0.0579171	0.057685	0.057454	0.0572241	0.0569952	0.0567673	0.0565404	0.0563145	0.0560896	0.0558657
178.5	0.0653953	0.0651275	0.0648611	0.0645959	0.0643321	0.0640696	0.0638084	0.0635485	0.0632898	0.0630324	0.0627763	0.0625214	0.0622677	0.0620152	0.061764	0.061514	0.0612651	0.0610174	0.0607709	0.0605256	0.0602814	0.0600384	0.0597965	0.0595557	0.059316	0.0590774	0.05884	0.0586036	0.0583683	0.0581341	0.057901	0.0576689	0.0574378	0.0572078	0.0569789	0.0567509	0.056524	0.0562981	0.0560732	0.0558492	0.0556263
179	0.0651157	0.064849	0.0645837	0.0643197	0.064057	0.0637957	0.0635356	0.0632768	0.0630192	0.0627629	0.0625079	0.0622541	0.0620015	0.0617501	0.0615	0.061251	0.0610032	0.0607566	0.0605112	0.0602669	0.0600237	0.0597817	0.0595409	0.0593011	0.0590625	0.0588249	0.0585885	0.0583531	0.0581189	0.0578857	0.0576535	0.0574224	0.0571924	0.0569633	0.0567354	0.0565084	0.0562824	0.0560575	0.0558335	0.0556106	0.0553886
179.5	0.064838	0.0645725	0.0643083	0.0640455	0.0637839	0.0635237	0.0632647	0.063007	0.0627505	0.0624953	0.0622414	0.0619887	0.0617372	0.0614869	0.0612378	0.0609899	0.0607432	0.0604976	0.0602532	0.06001	0.0597679	0.0595269	0.0592871	0.0590484	0.0588107	0.0585742	0.0583388	0.0581044	0.0578712	0.057639	0.0574078	0.0571777	0.0569486	0.0567206	0.0564936	0.0562676	0.0560426	0.0558186	0.0555956	0.0553736	0.0551526
180	0.0645623	0.0642979	0.0640349	0.0637731	0.0635127	0.0632536	0.0629957	0.0627391	0.0624838	0.0622297	0.0619768	0.0617251	0.0614747	0.0612255	0.0609775	0.0607306	0.060485	0.0602405	0.0599971	0.0597549	0.0595138	0.0592739	0.0590351	0.0587974	0.0585608	0.0583253	0.0580908	0.0578575	0.0576252	0.057394	0.0571638	0.0569347	0.0567066	0.0564795	0.0562535	0.0560285	0.0558044	0.0555814	0.0553594	0.0551383	0.0549182
180.5	0.0642885	0.0640253	0.0637633	0.0635027	0.0632434	0.0629854	0.0627286	0.0624731	0.0622188	0.0619658	0.061714	0.0614635	0.0612141	0.060966	0.060719	0.0604732	0.0602286	0.0599851	0.0597428	0.0595016	0.0592616	0.0590227	0.0587849	0.0585482	0.0583126	0.0580781	0.0578447	0.0576123	0.057381	0.0571508	0.0569216	0.0566934	0.0564663	0.0562402	0.0560151	0.0557911	0.055568	0.0553459	0.0551248	0.0549047	0.0546855
181	0.0640166	0.0637545	0.0634937	0.0632342	0.062976	0.0627191	0.0624634	0.062209	0.0619558	0.0617039	0.0614531	0.0612036	0.0609553	0.0607082	0.0604623	0.0602176	0.059974	0.0597316	0.0594903	0.0592501	0.0590111	0.0587732	0.0585364	0.0583007	0.0580661	0.0578326	0.0576002	0.0573688	0.0571385	0.0569092	0.056681	0.0564538	0.0562277	0.0560025	0.0557784	0.0555553	0.0553332	0.055112	0.0548919	0.0546727	0.0544545
181.5	0.0637467	0.0634857	0.063226	0.0629676	0.0627105	0.0624546	0.0622	0.0619467	0.0616946	0.0614437	0.0611941	0.0609456	0.0606984	0.0604523	0.0602074	0.0599637	0.0597212	0.0594798	0.0592395	0.0590004	0.0587624	0.0585255	0.0582897	0.058055	0.0578214	0.0575889	0.0573574	0.057127	0.0568977	0.0566694	0.0564422	0.0562159	0.0559907	0.0557665	0.0555434	0.0553212	0.0551	0.0548798	0.0546606	0.0544423	0.054225
182	0.0634786	0.0632187	0.0629601	0.0627028	0.0624468	0.062192	0.0619385	0.0616863	0.0614352	0.0611854	0.0609368	0.0606894	0.0604432	0.0601982	0.0599543	0.0597117	0.0594701	0.0592298	0.0589905	0.0587524	0.0585154	0.0582795	0.0580447	0.057811	0.0575784	0.0573468	0.0571164	0.0568869	0.0566586	0.0564313	0.056205	0.0559797	0.0557554	0.0555322	0.05531	0.0550887	0.0548685	0.0546492	0.0544309	0.0542135	0.0539972
182.5	0.0632124	0.0629536	0.0626961	0.0624399	0.062185	0.0619313	0.0616788	0.0614276	0.0611776	0.0609289	0.0606813	0.060435	0.0601898	0.0599458	0.059703	0.0594613	0.0592208	0.0589815	0.0587432	0.0585061	0.0582701	0.0580352	0.0578014	0.0575687	0.0573371	0.0571065	0.056877	0.0566485	0.0564211	0.0561948	0.0559694	0.0557451	0.0555218	0.0552995	0.0550782	0.0548579	0.0546385	0.0544202	0.0542028	0.0539864	0.0537709
183	0.0629481	0.0626904	0.062434	0.0621788	0.0619249	0.0616723	0.0614209	0.0611708	0.0609219	0.0606741	0.0604276	0.0601823	0.0599382	0.0596952	0.0594534	0.0592128	0.0589733	0.0587349	0.0584977	0.0582616	0.0580265	0.0577926	0.0575598	0.0573281	0.0570974	0.0568678	0.0566393	0.0564118	0.0561853	0.0559599	0.0557355	0.0555121	0.0552897	0.0550684	0.054848	0.0546286	0.0544102	0.0541928	0.0539763	0.0537608	0.0535462
183.5	0.0626856	0.062429	0.0621736	0.0619195	0.0616667	0.0614152	0.0611648	0.0609157	0.0606678	0.0604212	0.0601757	0.0599314	0.0596883	0.0594463	0.0592056	0.0589659	0.0587274	0.0584901	0.0582538	0.0580187	0.0577847	0.0575517	0.0573199	0.0570891	0.0568594	0.0566308	0.0564032	0.0561767	0.0559511	0.0557267	0.0555032	0.0552808	0.0550593	0.0548389	0.0546194	0.054401	0.0541835	0.0539669	0.0537514	0.0535367	0.0533231
184	0.0624249	0.0621693	0.0619151	0.061662	0.0614103	0.0611598	0.0609105	0.0606624	0.0604156	0.0601699	0.0599255	0.0596822	0.0594401	0.0591992	0.0589594	0.0587208	0.0584833	0.0582469	0.0580117	0.0577775	0.0575445	0.0573125	0.0570816	0.0568518	0.0566231	0.0563954	0.0561687	0.0559432	0.0557186	0.055495	0.0552725	0.055051	0.0548305	0.054611	0.0543924	0.0541749	0.0539583	0.0537426	0.053528	0.0533142	0.0531015
184.5	0.062166	0.0619115	0.0616583	0.0614063	0.0611556	0.0609061	0.0606579	0.0604109	0.0601651	0.0599204	0.059677	0.0594348	0.0591937	0.0589537	0.058715	0.0584773	0.0582408	0.0580054	0.0577712	0.057538	0.0573059	0.0570749	0.056845	0.0566161	0.0563883	0.0561616	0.0559359	0.0557113	0.0554876	0.055265	0.0550434	0.0548228	0.0546032	0.0543846	0.054167	0.0539503	0.0537346	0.0535199	0.0533061	0.0530933	0.0528814
185	0.0619089	0.0616554	0.0614033	0.0611524	0.0609027	0.0606543	0.0604071	0.0601611	0.0599163	0.0596727	0.0594302	0.059189	0.0589489	0.05871	0.0584722	0.0582355	0.058	0.0577656	0.0575323	0.0573001	0.057069	0.0568389	0.05661	0.0563821	0.0561552	0.0559294	0.0557047	0.055481	0.0552583	0.0550366	0.0548159	0.0545962	0.0543775	0.0541598	0.0539431	0.0537273	0.0535125	0.0532987	0.0530858	0.0528739	0.0526628
185.5	0.0616535	0.0614011	0.06115	0.0609001	0.0606515	0.0604041	0.0601579	0.0599129	0.0596692	0.0594266	0.0591852	0.0589449	0.0587058	0.0584679	0.0582311	0.0579954	0.0577609	0.0575274	0.0572951	0.0570638	0.0568337	0.0566046	0.0563766	0.0561496	0.0559237	0.0556989	0.055475	0.0552522	0.0550305	0.0548097	0.0545899	0.0543712	0.0541534	0.0539366	0.0537207	0.0535059	0.053292	0.053079	0.052867	0.0526559	0.0524458
186	0.0613999	0.0611486	0.0608985	0.0606496	0.060402	0.0601557	0.0599105	0.0596665	0.0594238	0.0591822	0.0589418	0.0587025	0.0584644	0.0582274	0.0579916	0.0577569	0.0575233	0.0572909	0.0570595	0.0568292	0.0566	0.0563719	0.0561448	0.0559188	0.0556938	0.0554699	0.055247	0.0550251	0.0548042	0.0545844	0.0543655	0.0541476	0.0539307	0.0537148	0.0534999	0.0532859	0.0530729	0.0528608	0.0526497	0.0524395	0.0522302
186.5	0.061148	0.0608977	0.0606487	0.0604009	0.0601543	0.0599089	0.0596648	0.0594218	0.05918	0.0589394	0.0587	0.0584617	0.0582246	0.0579886	0.0577538	0.0575201	0.0572874	0.0570559	0.0568255	0.0565962	0.0563679	0.0561407	0.0559146	0.0556895	0.0554654	0.0552424	0.0550204	0.0547995	0.0545795	0.0543606	0.0541426	0.0539256	0.0537096	0.0534946	0.0532806	0.0530675	0.0528553	0.0526441	0.0524338	0.0522245	0.0520161
187	0.0608978	0.0606486	0.0604005	0.0601538	0.0599082	0.0596638	0.0594207	0.0591787	0.058938	0.0586984	0.0584599	0.0582226	0.0579865	0.0577515	0.0575176	0.0572848	0.0570531	0.0568226	0.0565931	0.0563647	0.0561374	0.0559111	0.0556859	0.0554617	0.0552386	0.0550165	0.0547955	0.0545754	0.0543563	0.0541383	0.0539212	0.0537051	0.05349	0.0532759	0.0530627	0.0528505	0.0526392	0.0524289	0.0522195	0.052011	0.0518034
187.5	0.0606493	0.0604011	0.0601541	0.0599083	0.0596638	0.0594204	0.0591783	0.0589373	0.0586975	0.0584589	0.0582214	0.0579851	0.0577499	0.0575159	0.057283	0.0570512	0.0568204	0.0565908	0.0563623	0.0561348	0.0559084	0.0556831	0.0554588	0.0552356	0.0550134	0.0547922	0.054572	0.0543528	0.0541347	0.0539175	0.0537013	0.0534861	0.0532719	0.0530587	0.0528464	0.052635	0.0524246	0.0522151	0.0520066	0.0517989	0.0515922
188	0.0604025	0.0601553	0.0599093	0.0596646	0.059421	0.0591787	0.0589375	0.0586975	0.0584587	0.0582211	0.0579846	0.0577492	0.057515	0.0572819	0.0570499	0.0568191	0.0565893	0.0563606	0.056133	0.0559065	0.055681	0.0554566	0.0552332	0.0550109	0.0547896	0.0545693	0.05435	0.0541318	0.0539145	0.0536982	0.0534829	0.0532686	0.0530553	0.0528429	0.0526314	0.052421	0.0522114	0.0520028	0.0517951	0.0515883	0.0513824
188.5	0.0601574	0.0599112	0.0596662	0.0594224	0.0591799	0.0589385	0.0586983	0.0584593	0.0582215	0.0579848	0.0577493	0.0575149	0.0572817	0.0570495	0.0568185	0.0565886	0.0563597	0.056132	0.0559053	0.0556797	0.0554551	0.0552316	0.0550092	0.0547878	0.0545674	0.054348	0.0541296	0.0539122	0.0536958	0.0534804	0.053266	0.0530526	0.0528401	0.0526286	0.052418	0.0522084	0.0519997	0.0517919	0.051585	0.0513791	0.051174
189	0.0599139	0.0596687	0.0594247	0.0591819	0.0589404	0.0587	0.0584608	0.0582228	0.0579859	0.0577502	0.0575156	0.0572822	0.0570499	0.0568187	0.0565886	0.0563596	0.0561317	0.0559049	0.0556791	0.0554544	0.0552308	0.0550082	0.0547866	0.0545661	0.0543466	0.0541281	0.0539106	0.0536941	0.0534786	0.0532641	0.0530506	0.052838	0.0526264	0.0524157	0.052206	0.0519972	0.0517893	0.0515824	0.0513764	0.0511713	0.0509671
189.5	0.0596721	0.0594279	0.0591849	0.0589431	0.0587025	0.0584631	0.0582248	0.0579878	0.0577519	0.0575171	0.0572835	0.057051	0.0568196	0.0565894	0.0563602	0.0561322	0.0559052	0.0556793	0.0554544	0.0552307	0.0550079	0.0547862	0.0545656	0.0543459	0.0541273	0.0539097	0.0536931	0.0534775	0.0532629	0.0530492	0.0528365	0.0526248	0.0524141	0.0522042	0.0519954	0.0517874	0.0515804	0.0513743	0.0511691	0.0509649	0.0507615
190	0.0594318	0.0591886	0.0589466	0.0587058	0.0584662	0.0582277	0.0579905	0.0577544	0.0575194	0.0572856	0.0570529	0.0568214	0.056591	0.0563616	0.0561334	0.0559063	0.0556802	0.0554552	0.0552313	0.0550084	0.0547866	0.0545658	0.054346	0.0541273	0.0539095	0.0536928	0.0534771	0.0532623	0.0530486	0.0528358	0.0526239	0.0524131	0.0522032	0.0519942	0.0517862	0.0515791	0.0513729	0.0511676	0.0509633	0.0507598	0.0505573
190.5	0.0591932	0.058951	0.0587099	0.0584701	0.0582314	0.057994	0.0577576	0.0575225	0.0572885	0.0570556	0.0568239	0.0565933	0.0563638	0.0561354	0.0559081	0.0556819	0.0554567	0.0552326	0.0550096	0.0547876	0.0545667	0.0543468	0.0541279	0.05391	0.0536932	0.0534773	0.0532625	0.0530486	0.0528357	0.0526237	0.0524128	0.0522028	0.0519937	0.0517856	0.0515784	0.0513721	0.0511668	0.0509623	0.0507588	0.0505562	0.0503544
191	0.0589562	0.0587149	0.0584748	0.0582359	0.0579983	0.0577617	0.0575264	0.0572922	0.0570591	0.0568272	0.0565964	0.0563667	0.0561381	0.0559107	0.0556843	0.0554589	0.0552347	0.0550115	0.0547894	0.0545683	0.0543483	0.0541292	0.0539112	0.0536942	0.0534783	0.0532633	0.0530493	0.0528363	0.0526242	0.0524131	0.052203	0.0519938	0.0517856	0.0515783	0.051372	0.0511665	0.050962	0.0507584	0.0505557	0.0503538	0.0501529
191.5	0.0587207	0.0584804	0.0582413	0.0580034	0.0577666	0.0575311	0.0572967	0.0570634	0.0568313	0.0566003	0.0563704	0.0561416	0.055914	0.0556874	0.0554619	0.0552375	0.0550142	0.0547919	0.0545706	0.0543504	0.0541313	0.0539131	0.053696	0.0534799	0.0532648	0.0530506	0.0528375	0.0526253	0.0524141	0.0522039	0.0519946	0.0517863	0.0515789	0.0513724	0.0511669	0.0509623	0.0507586	0.0505558	0.0503539	0.0501529	0.0499527
192	0.0584868	0.0582474	0.0580093	0.0577723	0.0575365	0.0573019	0.0570684	0.0568361	0.0566049	0.0563749	0.0561459	0.0559181	0.0556913	0.0554656	0.0552411	0.0550175	0.0547951	0.0545737	0.0543533	0.054134	0.0539157	0.0536985	0.0534822	0.053267	0.0530527	0.0528394	0.0526271	0.0524158	0.0522055	0.0519961	0.0517876	0.0515801	0.0513736	0.0511679	0.0509632	0.0507594	0.0505565	0.0503545	0.0501534	0.0499532	0.0497539
192.5	0.0582544	0.058016	0.0577788	0.0575428	0.057308	0.0570743	0.0568417	0.0566103	0.0563801	0.0561509	0.0559229	0.0556959	0.0554701	0.0552453	0.0550217	0.054799	0.0545775	0.054357	0.0541375	0.053919	0.0537016	0.0534852	0.0532698	0.0530554	0.052842	0.0526296	0.0524182	0.0522077	0.0519982	0.0517896	0.051582	0.0513753	0.0511696	0.0509648	0.0507609	0.0505579	0.0503558	0.0501546	0.0499543	0.0497549	0.0495564
193	0.0580236	0.0577861	0.0575499	0.0573148	0.0570809	0.0568481	0.0566165	0.0563861	0.0561567	0.0559285	0.0557013	0.0554753	0.0552504	0.0550265	0.0548037	0.054582	0.0543613	0.0541416	0.053923	0.0537055	0.0534889	0.0532734	0.0530588	0.0528453	0.0526327	0.0524212	0.0522106	0.0520009	0.0517922	0.0515845	0.0513777	0.0511719	0.0509669	0.0507629	0.0505598	0.0503577	0.0501564	0.049956	0.0497565	0.0495579	0.0493601
193.5	0.0577942	0.0575577	0.0573224	0.0570883	0.0568553	0.0566235	0.0563928	0.0561632	0.0559348	0.0557075	0.0554812	0.0552561	0.055032	0.0548091	0.0545872	0.0543663	0.0541465	0.0539277	0.05371	0.0534933	0.0532776	0.0530629	0.0528492	0.0526365	0.0524248	0.0522141	0.0520043	0.0517955	0.0515876	0.0513807	0.0511748	0.0509697	0.0507656	0.0505624	0.0503602	0.0501588	0.0499583	0.0497587	0.04956	0.0493622	0.0491652
194	0.0575664	0.0573309	0.0570965	0.0568633	0.0566312	0.0564003	0.0561705	0.0559419	0.0557143	0.0554879	0.0552626	0.0550383	0.0548152	0.0545931	0.054372	0.0541521	0.0539331	0.0537152	0.0534984	0.0532825	0.0530677	0.0528538	0.052641	0.0524291	0.0522183	0.0520084	0.0517994	0.0515914	0.0513844	0.0511783	0.0509732	0.0507689	0.0505656	0.0503632	0.0501618	0.0499612	0.0497615	0.0495627	0.0493648	0.0491677	0.0489715
194.5	0.0573401	0.0571055	0.056872	0.0566397	0.0564086	0.0561786	0.0559497	0.055722	0.0554953	0.0552698	0.0550454	0.054822	0.0545997	0.0543785	0.0541583	0.0539392	0.0537212	0.0535041	0.0532881	0.0530731	0.0528591	0.0526461	0.0524341	0.0522231	0.0520131	0.051804	0.0515959	0.0513887	0.0511825	0.0509772	0.0507729	0.0505695	0.0503669	0.0501654	0.0499647	0.0497649	0.049566	0.049368	0.0491708	0.0489745	0.0487791
195	0.0571152	0.0568815	0.056649	0.0564176	0.0561874	0.0559583	0.0557303	0.0555035	0.0552777	0.0550531	0.0548295	0.0546071	0.0543857	0.0541653	0.053946	0.0537278	0.0535106	0.0532944	0.0530792	0.0528651	0.0526519	0.0524397	0.0522286	0.0520184	0.0518092	0.0516009	0.0513936	0.0511873	0.0509819	0.0507774	0.0505739	0.0503713	0.0501696	0.0499688	0.0497689	0.0495698	0.0493717	0.0491745	0.0489781	0.0487826	0.048588
195.5	0.0568918	0.056659	0.0564274	0.056197	0.0559677	0.0557395	0.0555124	0.0552864	0.0550616	0.0548378	0.0546151	0.0543935	0.054173	0.0539535	0.0537351	0.0535177	0.0533013	0.053086	0.0528717	0.0526584	0.0524461	0.0522347	0.0520244	0.051815	0.0516066	0.0513992	0.0511927	0.0509872	0.0507826	0.0505789	0.0503762	0.0501744	0.0499734	0.0497734	0.0495743	0.0493761	0.0491787	0.0489823	0.0487867	0.0485919	0.0483981
196	0.0566699	0.056438	0.0562073	0.0559778	0.0557493	0.055522	0.0552959	0.0550708	0.0548468	0.0546239	0.0544021	0.0541814	0.0539617	0.0537431	0.0535255	0.053309	0.0530935	0.052879	0.0526655	0.052453	0.0522415	0.052031	0.0518215	0.051613	0.0514054	0.0511988	0.0509931	0.0507884	0.0505846	0.0503817	0.0501798	0.0499787	0.0497786	0.0495794	0.049381	0.0491836	0.048987	0.0487913	0.0485965	0.0484025	0.0482094
196.5	0.0564494	0.0562184	0.0559886	0.0557599	0.0555324	0.055306	0.0550807	0.0548565	0.0546334	0.0544114	0.0541905	0.0539706	0.0537518	0.053534	0.0533173	0.0531016	0.0528869	0.0526733	0.0524606	0.052249	0.0520383	0.0518287	0.05162	0.0514122	0.0512055	0.0509997	0.0507948	0.0505909	0.0503879	0.0501858	0.0499846	0.0497844	0.049585	0.0493866	0.049189	0.0489923	0.0487965	0.0486016	0.0484075	0.0482143	0.0480219
197	0.0562303	0.0560002	0.0557713	0.0555435	0.0553169	0.0550914	0.054867	0.0546436	0.0544214	0.0542003	0.0539802	0.0537612	0.0535432	0.0533263	0.0531104	0.0528956	0.0526817	0.0524689	0.0522571	0.0520463	0.0518364	0.0516276	0.0514197	0.0512128	0.0510068	0.0508018	0.0505977	0.0503946	0.0501924	0.0499911	0.0497907	0.0495913	0.0493927	0.049195	0.0489982	0.0488023	0.0486073	0.0484131	0.0482198	0.0480273	0.0478357
197.5	0.0560126	0.0557834	0.0555554	0.0553285	0.0551028	0.0548781	0.0546546	0.0544321	0.0542108	0.0539905	0.0537713	0.0535531	0.053336	0.0531199	0.0529049	0.0526909	0.0524779	0.0522659	0.0520549	0.0518449	0.0516359	0.0514278	0.0512207	0.0510146	0.0508095	0.0506052	0.050402	0.0501996	0.0499982	0.0497977	0.0495981	0.0493994	0.0492016	0.0490047	0.0488087	0.0486135	0.0484192	0.0482258	0.0480332	0.0478415	0.0476506
198	0.0557963	0.055568	0.0553409	0.0551149	0.05489	0.0546662	0.0544436	0.054222	0.0540015	0.053782	0.0535637	0.0533464	0.0531301	0.0529149	0.0527007	0.0524875	0.0522753	0.0520641	0.0518539	0.0516448	0.0514366	0.0512293	0.051023	0.0508177	0.0506134	0.0504099	0.0502074	0.0500059	0.0498052	0.0496055	0.0494067	0.0492088	0.0490117	0.0488156	0.0486203	0.0484259	0.0482324	0.0480397	0.0478479	0.0476569	0.0474668
198.5	0.0555814	0.055354	0.0551278	0.0549026	0.0546786	0.0544557	0.0542339	0.0540132	0.0537935	0.0535749	0.0533574	0.0531409	0.0529255	0.0527111	0.0524977	0.0522854	0.052074	0.0518637	0.0516543	0.0514459	0.0512385	0.0510321	0.0508266	0.0506221	0.0504185	0.0502159	0.0500142	0.0498134	0.0496135	0.0494146	0.0492165	0.0490193	0.0488231	0.0486277	0.0484332	0.0482395	0.0480467	0.0478548	0.0476637	0.0474735	0.0472841
199	0.0553679	0.0551414	0.054916	0.0546917	0.0544686	0.0542465	0.0540256	0.0538057	0.0535869	0.0533692	0.0531525	0.0529368	0.0527222	0.0525087	0.0522961	0.0520846	0.051874	0.0516645	0.0514559	0.0512484	0.0510418	0.0508361	0.0506314	0.0504277	0.0502249	0.0500231	0.0498221	0.0496221	0.049423	0.0492248	0.0490275	0.0488311	0.0486356	0.048441	0.0482472	0.0480543	0.0478623	0.0476711	0.0474807	0.0472912	0.0471025
199.5	0.0551557	0.0549301	0.0547056	0.0544822	0.0542599	0.0540387	0.0538186	0.0535996	0.0533816	0.0531647	0.0529488	0.052734	0.0525203	0.0523075	0.0520958	0.051885	0.0516753	0.0514666	0.0512588	0.0510521	0.0508462	0.0506414	0.0504375	0.0502346	0.0500325	0.0498315	0.0496313	0.0494321	0.0492337	0.0490363	0.0488398	0.0486441	0.0484493	0.0482555	0.0480624	0.0478703	0.047679	0.0474885	0.0472989	0.0471101	0.0469222
200	0.0549449	0.0547201	0.0544965	0.0542739	0.0540525	0.0538322	0.0536129	0.0533947	0.0531776	0.0529615	0.0527465	0.0525325	0.0523196	0.0521076	0.0518967	0.0516868	0.0514779	0.0512699	0.051063	0.050857	0.050652	0.0504479	0.0502448	0.0500426	0.0498414	0.0496411	0.0494417	0.0492432	0.0490456	0.048849	0.0486532	0.0484583	0.0482643	0.0480711	0.0478788	0.0476874	0.0474968	0.0473071	0.0471182	0.0469302	0.046743
200.5	0.0547354	0.0545115	0.0542887	0.054067	0.0538464	0.0536269	0.0534085	0.0531912	0.0529749	0.0527596	0.0525454	0.0523323	0.0521201	0.051909	0.0516989	0.0514898	0.0512817	0.0510745	0.0508684	0.0506632	0.0504589	0.0502557	0.0500533	0.0498519	0.0496515	0.0494519	0.0492533	0.0490556	0.0488587	0.0486628	0.0484678	0.0482736	0.0480804	0.047888	0.0476964	0.0475057	0.0473159	0.0471269	0.0469387	0.0467514	0.0465649
201	0.0545272	0.0543042	0.0540822	0.0538614	0.0536417	0.053423	0.0532054	0.0529889	0.0527734	0.052559	0.0523456	0.0521333	0.051922	0.0517117	0.0515023	0.051294	0.0510867	0.0508804	0.050675	0.0504706	0.0502671	0.0500646	0.049863	0.0496624	0.0494627	0.0492639	0.0490661	0.0488691	0.048673	0.0484779	0.0482836	0.0480902	0.0478976	0.0477059	0.0475151	0.0473252	0.047136	0.0469478	0.0467603	0.0465737	0.0463879
201.5	0.0543204	0.0540982	0.0538771	0.0536571	0.0534382	0.0532204	0.0530036	0.0527879	0.0525733	0.0523597	0.0521471	0.0519356	0.0517251	0.0515155	0.051307	0.0510995	0.050893	0.0506874	0.0504828	0.0502792	0.0500765	0.0498748	0.049674	0.0494741	0.0492752	0.0490771	0.04888	0.0486838	0.0484885	0.0482941	0.0481005	0.0479078	0.047716	0.0475251	0.047335	0.0471458	0.0469574	0.0467698	0.046583	0.0463971	0.046212
202	0.0541148	0.0538935	0.0536732	0.0534541	0.053236	0.053019	0.0528031	0.0525882	0.0523744	0.0521616	0.0519498	0.0517391	0.0515294	0.0513207	0.0511129	0.0509062	0.0507004	0.0504957	0.0502919	0.050089	0.0498871	0.0496861	0.0494861	0.049287	0.0490888	0.0488915	0.0486952	0.0484997	0.0483051	0.0481114	0.0479186	0.0477267	0.0475356	0.0473454	0.047156	0.0469675	0.0467798	0.0465929	0.0464069	0.0462217	0.0460373
202.5	0.0539105	0.05369	0.0534706	0.0532523	0.0530351	0.0528189	0.0526038	0.0523897	0.0521767	0.0519647	0.0517538	0.0515439	0.0513349	0.051127	0.0509201	0.0507141	0.0505091	0.0503051	0.0501021	0.0499	0.0496989	0.0494987	0.0492994	0.049101	0.0489036	0.0487071	0.0485114	0.0483167	0.0481229	0.0479299	0.0477378	0.0475466	0.0473563	0.0471668	0.0469781	0.0467903	0.0466033	0.0464172	0.0462319	0.0460473	0.0458637
203	0.0537076	0.0534879	0.0532693	0.0530518	0.0528354	0.0526201	0.0524058	0.0521925	0.0519803	0.0517691	0.051559	0.0513498	0.0511417	0.0509345	0.0507284	0.0505232	0.050319	0.0501158	0.0499135	0.0497122	0.0495118	0.0493124	0.0491138	0.0489162	0.0487195	0.0485238	0.0483289	0.0481349	0.0479418	0.0477495	0.0475582	0.0473677	0.0471781	0.0469893	0.0468013	0.0466142	0.046428	0.0462425	0.0460579	0.0458741	0.0456911
203.5	0.0535058	0.053287	0.0530693	0.0528526	0.052637	0.0524224	0.052209	0.0519965	0.0517851	0.0515747	0.0513654	0.051157	0.0509497	0.0507433	0.0505379	0.0503335	0.0501301	0.0499276	0.0497261	0.0495256	0.0493259	0.0491272	0.0489295	0.0487326	0.0485367	0.0483416	0.0481475	0.0479542	0.0477618	0.0475703	0.0473797	0.0471899	0.047001	0.0468129	0.0466257	0.0464393	0.0462537	0.046069	0.045885	0.0457019	0.0455196
204	0.0533054	0.0530874	0.0528704	0.0526546	0.0524398	0.0522261	0.0520134	0.0518017	0.0515911	0.0513815	0.051173	0.0509654	0.0507588	0.0505532	0.0503486	0.050145	0.0499423	0.0497406	0.0495399	0.0493401	0.0491412	0.0489433	0.0487462	0.0485501	0.0483549	0.0481606	0.0479672	0.0477746	0.047583	0.0473922	0.0472023	0.0470132	0.046825	0.0466376	0.0464511	0.0462654	0.0460805	0.0458965	0.0457132	0.0455308	0.0453492
204.5	0.0531062	0.052889	0.0526729	0.0524578	0.0522438	0.0520309	0.051819	0.0516082	0.0513984	0.0511895	0.0509818	0.050775	0.0505692	0.0503644	0.0501605	0.0499577	0.0497558	0.0495548	0.0493548	0.0491558	0.0489576	0.0487604	0.0485641	0.0483687	0.0481743	0.0479807	0.047788	0.0475962	0.0474052	0.0472152	0.047026	0.0468376	0.0466501	0.0464634	0.0462776	0.0460926	0.0459084	0.0457251	0.0455425	0.0453608	0.0451798
205	0.0529082	0.0526918	0.0524765	0.0522623	0.0520491	0.051837	0.0516259	0.0514158	0.0512068	0.0509988	0.0507917	0.0505857	0.0503807	0.0501767	0.0499736	0.0497715	0.0495703	0.0493701	0.0491709	0.0489726	0.0487752	0.0485787	0.0483832	0.0481885	0.0479948	0.0478019	0.0476099	0.0474188	0.0472286	0.0470392	0.0468507	0.0466631	0.0464763	0.0462903	0.0461052	0.0459209	0.0457374	0.0455547	0.0453728	0.0451918	0.0450115
205.5	0.0527114	0.0524959	0.0522814	0.0520679	0.0518555	0.0516442	0.0514339	0.0512246	0.0510164	0.0508091	0.0506029	0.0503976	0.0501934	0.0499901	0.0497878	0.0495864	0.0493861	0.0491866	0.0489881	0.0487905	0.0485939	0.0483981	0.0482033	0.0480094	0.0478164	0.0476242	0.047433	0.0472426	0.0470531	0.0468644	0.0466766	0.0464897	0.0463035	0.0461183	0.0459338	0.0457502	0.0455674	0.0453854	0.0452042	0.0450238	0.0448442
206	0.0525159	0.0523011	0.0520874	0.0518748	0.0516632	0.0514526	0.0512431	0.0510346	0.0508271	0.0506207	0.0504152	0.0502107	0.0500072	0.0498047	0.0496031	0.0494025	0.0492029	0.0490042	0.0488064	0.0486096	0.0484137	0.0482187	0.0480246	0.0478314	0.047639	0.0474476	0.0472571	0.0470674	0.0468786	0.0466906	0.0465035	0.0463173	0.0461319	0.0459473	0.0457635	0.0455806	0.0453985	0.0452171	0.0450366	0.0448569	0.044678
206.5	0.0523215	0.0521076	0.0518947	0.0516828	0.051472	0.0512622	0.0510535	0.0508458	0.0506391	0.0504334	0.0502287	0.050025	0.0498222	0.0496204	0.0494196	0.0492198	0.0490209	0.0488229	0.0486259	0.0484298	0.0482346	0.0480403	0.0478469	0.0476544	0.0474628	0.0472721	0.0470823	0.0468933	0.0467052	0.046518	0.0463315	0.046146	0.0459613	0.0457774	0.0455943	0.045412	0.0452306	0.0450499	0.0448701	0.044691	0.0445128
207	0.0521284	0.0519152	0.0517031	0.051492	0.051282	0.051073	0.0508651	0.0506581	0.0504522	0.0502472	0.0500433	0.0498403	0.0496383	0.0494373	0.0492373	0.0490381	0.04884	0.0486427	0.0484464	0.0482511	0.0480566	0.047863	0.0476704	0.0474786	0.0472877	0.0470977	0.0469086	0.0467203	0.0465329	0.0463463	0.0461606	0.0459757	0.0457917	0.0456085	0.0454261	0.0452445	0.0450637	0.0448837	0.0447045	0.0445262	0.0443485
207.5	0.0519364	0.051724	0.0515127	0.0513024	0.0510932	0.050885	0.0506778	0.0504716	0.0502664	0.0500622	0.049859	0.0496568	0.0494556	0.0492553	0.049056	0.0488576	0.0486602	0.0484637	0.0482681	0.0480734	0.0478797	0.0476868	0.0474949	0.0473038	0.0471136	0.0469243	0.0467359	0.0465483	0.0463616	0.0461757	0.0459907	0.0458065	0.0456231	0.0454406	0.0452589	0.045078	0.0448979	0.0447185	0.04454	0.0443623	0.0441853
208	0.0517456	0.051534	0.0513235	0.051114	0.0509055	0.0506981	0.0504916	0.0502862	0.0500818	0.0498784	0.0496759	0.0494745	0.049274	0.0490744	0.0488758	0.0486782	0.0484815	0.0482857	0.0480908	0.0478969	0.0477039	0.0475117	0.0473205	0.0471301	0.0469406	0.046752	0.0465643	0.0463774	0.0461914	0.0460062	0.0458218	0.0456383	0.0454556	0.0452738	0.0450927	0.0449125	0.044733	0.0445544	0.0443765	0.0441994	0.0440231
208.5	0.051556	0.0513452	0.0511354	0.0509267	0.050719	0.0505123	0.0503066	0.050102	0.0498983	0.0496956	0.0494939	0.0492932	0.0490934	0.0488946	0.0486968	0.0484998	0.0483039	0.0481088	0.0479147	0.0477214	0.0475291	0.0473377	0.0471471	0.0469575	0.0467687	0.0465808	0.0463937	0.0462075	0.0460222	0.0458377	0.045654	0.0454712	0.0452892	0.045108	0.0449276	0.044748	0.0445692	0.0443912	0.044214	0.0440376	0.0438619
209	0.0513675	0.0511575	0.0509485	0.0507405	0.0505336	0.0503276	0.0501227	0.0499188	0.0497159	0.049514	0.049313	0.049113	0.048914	0.0487159	0.0485188	0.0483226	0.0481273	0.047933	0.0477396	0.047547	0.0473554	0.0471647	0.0469749	0.0467859	0.0465978	0.0464106	0.0462242	0.0460387	0.045854	0.0456702	0.0454872	0.045305	0.0451237	0.0449432	0.0447634	0.0445845	0.0444064	0.044229	0.0440525	0.0438767	0.0437017
209.5	0.0511802	0.0509709	0.0507627	0.0505555	0.0503493	0.0501441	0.0499399	0.0497368	0.0495346	0.0493334	0.0491332	0.0489339	0.0487356	0.0485383	0.0483419	0.0481464	0.0479519	0.0477582	0.0475655	0.0473737	0.0471828	0.0469928	0.0468036	0.0466153	0.0464279	0.0462414	0.0460557	0.0458709	0.0456869	0.0455037	0.0453214	0.0451399	0.0449592	0.0447793	0.0446003	0.044422	0.0442445	0.0440678	0.0438919	0.0437168	0.0435424
210	0.050994	0.0507854	0.050578	0.0503715	0.0501661	0.0499617	0.0497583	0.0495559	0.0493544	0.049154	0.0489545	0.0487559	0.0485584	0.0483617	0.0481661	0.0479713	0.0477775	0.0475845	0.0473925	0.0472014	0.0470112	0.0468219	0.0466334	0.0464458	0.0462591	0.0460732	0.0458882	0.0457041	0.0455208	0.0453383	0.0451566	0.0449758	0.0447957	0.0446165	0.0444381	0.0442605	0.0440836	0.0439076	0.0437323	0.0435578	0.0433841
210.5	0.0508089	0.0506011	0.0503944	0.0501887	0.049984	0.0497804	0.0495777	0.049376	0.0491753	0.0489756	0.0487768	0.048579	0.0483822	0.0481863	0.0479913	0.0477972	0.0476041	0.0474119	0.0472206	0.0470302	0.0468406	0.046652	0.0464642	0.0462773	0.0460913	0.0459061	0.0457218	0.0455383	0.0453556	0.0451738	0.0449928	0.0448126	0.0446332	0.0444547	0.0442769	0.0440999	0.0439237	0.0437483	0.0435737	0.0433998	0.0432267
211	0.0506249	0.0504179	0.0502119	0.050007	0.0498031	0.0496001	0.0493982	0.0491973	0.0489973	0.0487983	0.0486003	0.0484032	0.048207	0.0480118	0.0478176	0.0476242	0.0474318	0.0472403	0.0470497	0.0468599	0.0466711	0.0464831	0.046296	0.0461098	0.0459245	0.04574	0.0455563	0.0453735	0.0451915	0.0450103	0.04483	0.0446505	0.0444717	0.0442938	0.0441167	0.0439404	0.0437648	0.04359	0.043416	0.0432428	0.0430703
211.5	0.050442	0.0502358	0.0500306	0.0498264	0.0496232	0.049421	0.0492198	0.0490196	0.0488203	0.0486221	0.0484247	0.0482284	0.0480329	0.0478385	0.0476449	0.0474522	0.0472605	0.0470697	0.0468798	0.0466907	0.0465026	0.0463153	0.0461289	0.0459433	0.0457587	0.0455748	0.0453918	0.0452097	0.0450283	0.0448478	0.0446681	0.0444893	0.0443112	0.0441339	0.0439574	0.0437817	0.0436068	0.0434327	0.0432593	0.0430867	0.0429148
212	0.0502603	0.0500548	0.0498503	0.0496468	0.0494444	0.0492429	0.0490425	0.048843	0.0486444	0.0484469	0.0482503	0.0480546	0.0478599	0.0476661	0.0474732	0.0472813	0.0470903	0.0469001	0.0467109	0.0465225	0.0463351	0.0461485	0.0459627	0.0457779	0.0455938	0.0454107	0.0452283	0.0450468	0.0448662	0.0446863	0.0445073	0.044329	0.0441516	0.043975	0.0437991	0.0436241	0.0434498	0.0432763	0.0431035	0.0429315	0.0427603
212.5	0.0500796	0.0498748	0.0496711	0.0494684	0.0492667	0.0490659	0.0488662	0.0486674	0.0484696	0.0482727	0.0480769	0.0478819	0.0476879	0.0474948	0.0473026	0.0471114	0.046921	0.0467316	0.046543	0.0463554	0.0461686	0.0459826	0.0457976	0.0456134	0.04543	0.0452475	0.0450658	0.044885	0.0447049	0.0445257	0.0443473	0.0441698	0.043993	0.043817	0.0436418	0.0434673	0.0432937	0.0431208	0.0429487	0.0427773	0.0426067
213	0.0499	0.049696	0.049493	0.049291	0.04909	0.04889	0.0486909	0.0484929	0.0482958	0.0480997	0.0479045	0.0477102	0.0475169	0.0473245	0.047133	0.0469425	0.0467528	0.046564	0.0463762	0.0461892	0.046003	0.0458178	0.0456334	0.0454498	0.0452671	0.0450853	0.0449043	0.0447241	0.0445447	0.0443661	0.0441884	0.0440114	0.0438353	0.0436599	0.0434853	0.0433115	0.0431385	0.0429662	0.0427947	0.042624	0.042454
213.5	0.0497214	0.0495182	0.0493159	0.0491146	0.0489143	0.0487151	0.0485167	0.0483194	0.048123	0.0479276	0.0477331	0.0475396	0.0473469	0.0471552	0.0469644	0.0467746	0.0465856	0.0463975	0.0462103	0.046024	0.0458385	0.0456539	0.0454702	0.0452873	0.0451053	0.0449241	0.0447437	0.0445641	0.0443854	0.0442075	0.0440304	0.0438541	0.0436785	0.0435038	0.0433298	0.0431567	0.0429843	0.0428126	0.0426417	0.0424716	0.0423022
214	0.049544	0.0493414	0.0491399	0.0489393	0.0487398	0.0485412	0.0483436	0.048147	0.0479513	0.0477565	0.0475628	0.0473699	0.047178	0.046987	0.0467969	0.0466077	0.0464193	0.0462319	0.0460454	0.0458597	0.0456749	0.045491	0.0453079	0.0451257	0.0449443	0.0447638	0.044584	0.0444051	0.044227	0.0440498	0.0438733	0.0436976	0.0435227	0.0433486	0.0431753	0.0430027	0.0428309	0.0426599	0.0424896	0.0423201	0.0421513
214.5	0.0493675	0.0491657	0.0489649	0.0487651	0.0485662	0.0483683	0.0481715	0.0479755	0.0477805	0.0475865	0.0473934	0.0472012	0.04701	0.0468197	0.0466302	0.0464417	0.0462541	0.0460674	0.0458815	0.0456965	0.0455124	0.0453291	0.0451467	0.0449651	0.0447843	0.0446044	0.0444254	0.0442471	0.0440696	0.043893	0.0437171	0.0435421	0.0433678	0.0431943	0.0430216	0.0428497	0.0426785	0.0425081	0.0423384	0.0421695	0.0420013
215	0.0491921	0.048991	0.0487909	0.0485918	0.0483937	0.0481965	0.0480003	0.0478051	0.0476108	0.0474175	0.0472251	0.0470336	0.046843	0.0466534	0.0464646	0.0462768	0.0460898	0.0459037	0.0457185	0.0455342	0.0453507	0.0451681	0.0449863	0.0448054	0.0446253	0.044446	0.0442676	0.04409	0.0439131	0.0437371	0.0435619	0.0433875	0.0432138	0.043041	0.0428689	0.0426975	0.042527	0.0423571	0.0421881	0.0420198	0.0418522
215.5	0.0490178	0.0488174	0.048618	0.0484196	0.0482222	0.0480257	0.0478302	0.0476357	0.0474421	0.0472494	0.0470577	0.0468669	0.046677	0.0464881	0.0463	0.0461128	0.0459265	0.0457411	0.0455566	0.0453729	0.0451901	0.0450081	0.044827	0.0446467	0.0444672	0.0442886	0.0441108	0.0439338	0.0437576	0.0435822	0.0434076	0.0432338	0.0430607	0.0428885	0.042717	0.0425463	0.0423763	0.0422071	0.0420386	0.0418709	0.0417039
216	0.0488444	0.0486448	0.0484461	0.0482484	0.0480517	0.0478559	0.0476611	0.0474673	0.0472744	0.0470824	0.0468914	0.0467012	0.046512	0.0463237	0.0461363	0.0459498	0.0457642	0.0455794	0.0453955	0.0452125	0.0450303	0.044849	0.0446685	0.0444889	0.0443101	0.0441321	0.0439549	0.0437785	0.0436029	0.0434282	0.0432542	0.043081	0.0429086	0.0427369	0.042566	0.0423959	0.0422266	0.042058	0.0418901	0.041723	0.0415566
216.5	0.0486721	0.0484732	0.0482752	0.0480782	0.0478822	0.0476871	0.047493	0.0472998	0.0471076	0.0469163	0.046726	0.0465365	0.046348	0.0461603	0.0459736	0.0457877	0.0456028	0.0454187	0.0452354	0.0450531	0.0448715	0.0446908	0.044511	0.044332	0.0441538	0.0439764	0.0437999	0.0436241	0.0434492	0.043275	0.0431017	0.0429291	0.0427573	0.0425862	0.042416	0.0422465	0.0420777	0.0419097	0.0417424	0.0415759	0.0414101
217	0.0485008	0.0483026	0.0481053	0.047909	0.0477137	0.0475193	0.0473259	0.0471334	0.0469419	0.0467512	0.0465615	0.0463728	0.0461849	0.0459979	0.0458118	0.0456266	0.0454423	0.0452589	0.0450763	0.0448945	0.0447137	0.0445336	0.0443544	0.044176	0.0439985	0.0438217	0.0436458	0.0434707	0.0432963	0.0431228	0.0429501	0.0427781	0.0426069	0.0424364	0.0422668	0.0420979	0.0419297	0.0417623	0.0415956	0.0414296	0.0412644
217.5	0.0483305	0.048133	0.0479364	0.0477408	0.0475461	0.0473524	0.0471597	0.0469679	0.046777	0.0465871	0.0463981	0.04621	0.0460228	0.0458364	0.045651	0.0454665	0.0452828	0.0451	0.0449181	0.044737	0.0445567	0.0443773	0.0441987	0.044021	0.043844	0.0436679	0.0434926	0.0433181	0.0431444	0.0429715	0.0427993	0.0426279	0.0424574	0.0422875	0.0421184	0.0419501	0.0417826	0.0416157	0.0414496	0.0412843	0.0411196
218	0.0481612	0.0479643	0.0477684	0.0475735	0.0473796	0.0471866	0.0469945	0.0468034	0.0466132	0.0464239	0.0462356	0.0460481	0.0458616	0.0456759	0.0454911	0.0453072	0.0451242	0.0449421	0.0447607	0.0445803	0.0444007	0.0442219	0.044044	0.0438668	0.0436905	0.043515	0.0433403	0.0431664	0.0429933	0.042821	0.0426495	0.0424787	0.0423087	0.0421395	0.041971	0.0418032	0.0416363	0.04147	0.0413045	0.0411397	0.0409757
218.5	0.0479929	0.0477967	0.0476015	0.0474073	0.047214	0.0470217	0.0468303	0.0466398	0.0464503	0.0462617	0.046074	0.0458872	0.0457013	0.0455163	0.0453322	0.0451489	0.0449666	0.044785	0.0446044	0.0444245	0.0442455	0.0440674	0.0438901	0.0437136	0.0435379	0.043363	0.0431889	0.0430156	0.0428431	0.0426714	0.0425005	0.0423303	0.0421609	0.0419923	0.0418244	0.0416572	0.0414908	0.0413252	0.0411602	0.040996	0.0408325
219	0.0478255	0.04763	0.0474355	0.047242	0.0470494	0.0468577	0.046667	0.0464772	0.0462884	0.0461004	0.0459134	0.0457272	0.045542	0.0453576	0.0451742	0.0449915	0.0448098	0.0446289	0.0444489	0.0442697	0.0440913	0.0439138	0.0437371	0.0435612	0.0433861	0.0432119	0.0430384	0.0428657	0.0426938	0.0425227	0.0423524	0.0421828	0.042014	0.0418459	0.0416786	0.0415121	0.0413462	0.0411812	0.0410168	0.0408532	0.0406903
219.5	0.0476591	0.0474643	0.0472705	0.0470776	0.0468857	0.0466947	0.0465047	0.0463155	0.0461273	0.0459401	0.0457537	0.0455682	0.0453836	0.0451999	0.045017	0.0448351	0.044654	0.0444737	0.0442943	0.0441157	0.043938	0.0437611	0.043585	0.0434097	0.0432353	0.0430616	0.0428887	0.0427166	0.0425453	0.0423748	0.0422051	0.0420361	0.0418679	0.0417004	0.0415337	0.0413677	0.0412025	0.041038	0.0408742	0.0407111	0.0405488
220	0.0474937	0.0472996	0.0471064	0.0469142	0.046723	0.0465326	0.0463433	0.0461548	0.0459673	0.0457806	0.0455949	0.04541	0.0452261	0.045043	0.0448608	0.0446795	0.044499	0.0443194	0.0441406	0.0439626	0.0437855	0.0436092	0.0434338	0.0432591	0.0430852	0.0429122	0.0427399	0.0425684	0.0423977	0.0422278	0.0420587	0.0418903	0.0417226	0.0415558	0.0413896	0.0412242	0.0410596	0.0408956	0.0407324	0.0405699	0.0404081
220.5	0.0473292	0.0471358	0.0469433	0.0467518	0.0465612	0.0463715	0.0461828	0.045995	0.0458081	0.0456221	0.045437	0.0452528	0.0450695	0.0448871	0.0447055	0.0445248	0.0443449	0.0441659	0.0439878	0.0438105	0.043634	0.0434583	0.0432834	0.0431094	0.0429361	0.0427637	0.042592	0.0424211	0.042251	0.0420817	0.0419131	0.0417453	0.0415782	0.0414119	0.0412464	0.0410815	0.0409174	0.0407541	0.0405914	0.0404295	0.0402683
221	0.0471657	0.0469729	0.0467811	0.0465902	0.0464003	0.0462113	0.0460232	0.0458361	0.0456498	0.0454645	0.0452801	0.0450965	0.0449138	0.044732	0.0445511	0.044371	0.0441918	0.0440134	0.0438358	0.0436591	0.0434832	0.0433082	0.0431339	0.0429605	0.0427878	0.042616	0.0424449	0.0422746	0.0421051	0.0419363	0.0417684	0.0416011	0.0414347	0.0412689	0.0411039	0.0409397	0.0407762	0.0406134	0.0404513	0.0402899	0.0401292
221.5	0.0470031	0.046811	0.0466198	0.0464296	0.0462404	0.046052	0.0458646	0.0456781	0.0454925	0.0453078	0.045124	0.0449411	0.044759	0.0445779	0.0443975	0.0442181	0.0440395	0.0438617	0.0436848	0.0435087	0.0433334	0.0431589	0.0429853	0.0428124	0.0426404	0.0424691	0.0422986	0.0421289	0.04196	0.0417918	0.0416244	0.0414578	0.0412919	0.0411267	0.0409623	0.0407986	0.0406357	0.0404734	0.0403119	0.0401511	0.039991
222	0.0468414	0.04665	0.0464595	0.0462699	0.0460813	0.0458936	0.0457069	0.045521	0.0453361	0.045152	0.0449688	0.0447865	0.0446051	0.0444246	0.0442449	0.044066	0.0438881	0.0437109	0.0435346	0.0433591	0.0431844	0.0430106	0.0428375	0.0426653	0.0424938	0.0423231	0.0421532	0.0419841	0.0418158	0.0416482	0.0414814	0.0413153	0.04115	0.0409854	0.0408215	0.0406584	0.040496	0.0403343	0.0401734	0.0400131	0.0398535
222.5	0.0466807	0.0464899	0.0463001	0.0461112	0.0459232	0.0457362	0.04555	0.0453648	0.0451805	0.0449971	0.0448145	0.0446329	0.0444521	0.0442722	0.0440931	0.0439149	0.0437375	0.043561	0.0433852	0.0432104	0.0430363	0.042863	0.0426906	0.0425189	0.042348	0.0421779	0.0420086	0.0418401	0.0416723	0.0415053	0.0413391	0.0411736	0.0410088	0.0408448	0.0406815	0.040519	0.0403571	0.040196	0.0400356	0.0398759	0.0397169
223	0.0465209	0.0463307	0.0461415	0.0459533	0.045766	0.0455796	0.0453941	0.0452095	0.0450258	0.044843	0.0446611	0.0444801	0.0442999	0.0441206	0.0439422	0.0437646	0.0435878	0.0434119	0.0432368	0.0430625	0.042889	0.0427163	0.0425445	0.0423734	0.0422031	0.0420336	0.0418649	0.0416969	0.0415297	0.0413633	0.0411976	0.0410327	0.0408685	0.040705	0.0405423	0.0403803	0.040219	0.0400585	0.0398986	0.0397394	0.039581
223.5	0.0463619	0.0461725	0.0459839	0.0457963	0.0456097	0.0454239	0.0452391	0.0450551	0.0448721	0.0446899	0.0445086	0.0443282	0.0441486	0.0439699	0.0437921	0.0436151	0.0434389	0.0432636	0.0430891	0.0429154	0.0427425	0.0425705	0.0423992	0.0422287	0.042059	0.0418901	0.0417219	0.0415545	0.0413879	0.0412221	0.041057	0.0408926	0.040729	0.0405661	0.0404039	0.0402424	0.0400817	0.0399217	0.0397624	0.0396038	0.0394459
224	0.0462039	0.0460151	0.0458272	0.0456402	0.0454542	0.0452691	0.0450849	0.0449016	0.0447191	0.0445376	0.0443569	0.0441771	0.0439982	0.0438201	0.0436429	0.0434665	0.0432909	0.0431162	0.0429423	0.0427692	0.0425969	0.0424254	0.0422547	0.0420848	0.0419157	0.0417474	0.0415798	0.041413	0.0412469	0.0410816	0.0409171	0.0407533	0.0405902	0.0404279	0.0402663	0.0401054	0.0399452	0.0397857	0.0396269	0.0394689	0.0393115
224.5	0.0460468	0.0458586	0.0456714	0.045485	0.0452996	0.0451152	0.0449316	0.0447489	0.0445671	0.0443862	0.0442061	0.0440269	0.0438486	0.0436711	0.0434945	0.0433187	0.0431438	0.0429696	0.0427963	0.0426238	0.0424521	0.0422812	0.0421111	0.0419418	0.0417732	0.0416055	0.0414385	0.0412722	0.0411067	0.040942	0.040778	0.0406148	0.0404523	0.0402905	0.0401294	0.0399691	0.0398094	0.0396505	0.0394923	0.0393347	0.0391779
225	0.0458905	0.045703	0.0455164	0.0453307	0.045146	0.0449621	0.0447791	0.0445971	0.0444159	0.0442356	0.0440561	0.0438776	0.0436999	0.043523	0.043347	0.0431718	0.0429974	0.0428239	0.0426511	0.0424792	0.0423081	0.0421378	0.0419683	0.0417995	0.0416315	0.0414644	0.0412979	0.0411322	0.0409673	0.0408032	0.0406397	0.040477	0.0403151	0.0401538	0.0399933	0.0398335	0.0396744	0.039516	0.0393584	0.0392014	0.039045
225.5	0.0457352	0.0455483	0.0453623	0.0451773	0.0449931	0.0448099	0.0446276	0.0444461	0.0442655	0.0440858	0.043907	0.0437291	0.0435519	0.0433757	0.0432003	0.0430257	0.0428519	0.0426789	0.0425068	0.0423355	0.0421649	0.0419952	0.0418262	0.0416581	0.0414907	0.041324	0.0411582	0.0409931	0.0408287	0.0406651	0.0405022	0.0403401	0.0401787	0.040018	0.039858	0.0396987	0.0395402	0.0393823	0.0392252	0.0390687	0.0389129
226	0.0455807	0.0453944	0.0452091	0.0450247	0.0448412	0.0446585	0.0444768	0.044296	0.044116	0.043937	0.0437587	0.0435814	0.0434049	0.0432292	0.0430544	0.0428804	0.0427072	0.0425348	0.0423633	0.0421925	0.0420226	0.0418534	0.041685	0.0415174	0.0413506	0.0411845	0.0410192	0.0408547	0.0406909	0.0405278	0.0403655	0.0402039	0.040043	0.0398829	0.0397234	0.0395647	0.0394067	0.0392494	0.0390928	0.0389368	0.0387816
226.5	0.0454271	0.0452414	0.0450567	0.0448729	0.04469	0.044508	0.0443269	0.0441467	0.0439674	0.0437889	0.0436113	0.0434345	0.0432586	0.0430835	0.0429093	0.0427359	0.0425633	0.0423915	0.0422205	0.0420504	0.041881	0.0417124	0.0415446	0.0413775	0.0412113	0.0410458	0.040881	0.040717	0.0405538	0.0403913	0.0402295	0.0400685	0.0399081	0.0397485	0.0395896	0.0394315	0.039274	0.0391172	0.0389611	0.0388057	0.038651
227	0.0452743	0.0450893	0.0449052	0.044722	0.0445398	0.0443584	0.0441779	0.0439983	0.0438195	0.0436417	0.0434647	0.0432885	0.0431132	0.0429387	0.042765	0.0425922	0.0424202	0.042249	0.0420786	0.041909	0.0417402	0.0415722	0.0414049	0.0412384	0.0410727	0.0409078	0.0407436	0.0405802	0.0404175	0.0402555	0.0400943	0.0399338	0.039774	0.0396149	0.0394566	0.0392989	0.039142	0.0389857	0.0388302	0.0386753	0.0385211
227.5	0.0451224	0.044938	0.0447545	0.044572	0.0443903	0.0442096	0.0440297	0.0438507	0.0436725	0.0434953	0.0433188	0.0431433	0.0429685	0.0427946	0.0426216	0.0424493	0.0422779	0.0421073	0.0419375	0.0417684	0.0416002	0.0414327	0.0412661	0.0411001	0.040935	0.0407706	0.040607	0.0404441	0.0402819	0.0401205	0.0399598	0.0397999	0.0396406	0.0394821	0.0393243	0.0391672	0.0390107	0.038855	0.0387	0.0385456	0.0383919
228	0.0449713	0.0447876	0.0446047	0.0444228	0.0442417	0.0440616	0.0438823	0.0437039	0.0435263	0.0433497	0.0431738	0.0429989	0.0428247	0.0426514	0.0424789	0.0423073	0.0421364	0.0419664	0.0417971	0.0416286	0.041461	0.0412941	0.0411279	0.0409626	0.040798	0.0406342	0.0404711	0.0403087	0.0401471	0.0399863	0.0398261	0.0396667	0.039508	0.03935	0.0391927	0.0390361	0.0388802	0.038725	0.0385705	0.0384166	0.0382635
228.5	0.0448211	0.0446379	0.0444557	0.0442744	0.0440939	0.0439144	0.0437357	0.0435579	0.043381	0.0432049	0.0430296	0.0428553	0.0426817	0.042509	0.0423371	0.042166	0.0419957	0.0418262	0.0416575	0.0414896	0.0413225	0.0411562	0.0409906	0.0408258	0.0406618	0.0404985	0.0403359	0.0401741	0.0400131	0.0398527	0.0396931	0.0395343	0.0393761	0.0392186	0.0390618	0.0389058	0.0387504	0.0385957	0.0384417	0.0382884	0.0381357
229	0.0446717	0.0444892	0.0443075	0.0441268	0.043947	0.043768	0.04359	0.0434127	0.0432364	0.0430609	0.0428863	0.0427124	0.0425395	0.0423673	0.042196	0.0420255	0.0418558	0.0416868	0.0415187	0.0413514	0.0411848	0.0410191	0.040854	0.0406898	0.0405263	0.0403636	0.0402016	0.0400403	0.0398798	0.03972	0.0395609	0.0394025	0.0392449	0.039088	0.0389317	0.0387762	0.0386213	0.0384671	0.0383137	0.0381608	0.0380087
229.5	0.0445231	0.0443412	0.0441602	0.0439801	0.0438008	0.0436225	0.043445	0.0432684	0.0430926	0.0429177	0.0427436	0.0425704	0.042398	0.0422264	0.0420557	0.0418857	0.0417166	0.0415482	0.0413807	0.0412139	0.0410479	0.0408827	0.0407182	0.0405545	0.0403916	0.0402294	0.0400679	0.0399072	0.0397472	0.0395879	0.0394294	0.0392716	0.0391145	0.038958	0.0388023	0.0386473	0.0384929	0.0383393	0.0381863	0.038034	0.0378824
230	0.0443754	0.0441941	0.0440136	0.0438341	0.0436555	0.0434777	0.0433008	0.0431248	0.0429496	0.0427753	0.0426018	0.0424292	0.0422574	0.0420864	0.0419162	0.0417468	0.0415782	0.0414104	0.0412434	0.0410772	0.0409117	0.0407471	0.0405832	0.04042	0.0402576	0.0400959	0.039935	0.0397748	0.0396154	0.0394566	0.0392986	0.0391413	0.0389847	0.0388288	0.0386736	0.0385191	0.0383653	0.0382121	0.0380597	0.0379079	0.0377567
230.5	0.0442284	0.0440477	0.0438679	0.043689	0.043511	0.0433338	0.0431575	0.042982	0.0428074	0.0426337	0.0424608	0.0422887	0.0421175	0.041947	0.0417774	0.0416086	0.0414406	0.0412733	0.0411069	0.0409412	0.0407763	0.0406122	0.0404488	0.0402862	0.0401243	0.0399632	0.0398028	0.0396432	0.0394843	0.0393261	0.0391686	0.0390118	0.0388557	0.0387003	0.0385456	0.0383916	0.0382383	0.0380857	0.0379337	0.0377824	0.0376318
231	0.0440823	0.0439022	0.043723	0.0435447	0.0433672	0.0431906	0.0430149	0.04284	0.042666	0.0424929	0.0423205	0.042149	0.0419783	0.0418085	0.0416394	0.0414711	0.0413037	0.041137	0.0409711	0.040806	0.0406416	0.0404781	0.0403152	0.0401532	0.0399918	0.0398313	0.0396714	0.0395123	0.0393539	0.0391962	0.0390392	0.038883	0.0387274	0.0385725	0.0384184	0.0382649	0.0381121	0.0379599	0.0378085	0.0376577	0.0375075
231.5	0.043937	0.0437575	0.0435788	0.0434011	0.0432242	0.0430482	0.0428731	0.0426988	0.0425254	0.0423528	0.042181	0.0420101	0.04184	0.0416707	0.0415022	0.0413345	0.0411676	0.0410014	0.0408361	0.0406715	0.0405077	0.0403447	0.0401824	0.0400208	0.03986	0.0397	0.0395407	0.0393821	0.0392242	0.039067	0.0389106	0.0387548	0.0385998	0.0384454	0.0382918	0.0381388	0.0379865	0.0378349	0.0376839	0.0375336	0.037384
232	0.0437924	0.0436135	0.0434355	0.0432583	0.0430821	0.0429066	0.0427321	0.0425584	0.0423855	0.0422135	0.0420423	0.0418719	0.0417024	0.0415336	0.0413657	0.0411985	0.0410322	0.0408666	0.0407018	0.0405378	0.0403745	0.040212	0.0400502	0.0398892	0.039729	0.0395695	0.0394107	0.0392526	0.0390952	0.0389386	0.0387826	0.0386274	0.0384729	0.038319	0.0381659	0.0380134	0.0378616	0.0377105	0.03756	0.0374102	0.0372611
232.5	0.0436487	0.0434704	0.0432929	0.0431164	0.0429407	0.0427658	0.0425918	0.0424187	0.0422464	0.042075	0.0419043	0.0417345	0.0415655	0.0413973	0.0412299	0.0410633	0.0408975	0.0407325	0.0405682	0.0404048	0.040242	0.0400801	0.0399188	0.0397584	0.0395986	0.0394396	0.0392814	0.0391238	0.038967	0.0388108	0.0386554	0.0385007	0.0383467	0.0381933	0.0380407	0.0378887	0.0377374	0.0375868	0.0374368	0.0372875	0.0371388
233	0.0435057	0.043328	0.0431511	0.0429751	0.0428	0.0426258	0.0424524	0.0422798	0.0421081	0.0419372	0.0417671	0.0415979	0.0414294	0.0412618	0.0410949	0.0409289	0.0407636	0.0405991	0.0404354	0.0402725	0.0401103	0.0399488	0.0397881	0.0396282	0.039469	0.0393105	0.0391528	0.0389957	0.0388394	0.0386838	0.0385289	0.0383747	0.0382211	0.0380683	0.0379161	0.0377647	0.0376139	0.0374637	0.0373143	0.0371654	0.0370173
233.5	0.0433635	0.0431864	0.0430101	0.0428347	0.0426602	0.0424865	0.0423136	0.0421416	0.0419705	0.0418001	0.0416306	0.0414619	0.041294	0.041127	0.0409607	0.0407952	0.0406304	0.0404665	0.0403033	0.0401409	0.0399792	0.0398183	0.0396582	0.0394987	0.03934	0.0391821	0.0390249	0.0388683	0.0387125	0.0385574	0.038403	0.0382493	0.0380963	0.037944	0.0377923	0.0376413	0.037491	0.0373414	0.0371924	0.037044	0.0368964
234	0.0432221	0.0430455	0.0428698	0.042695	0.042521	0.0423479	0.0421757	0.0420042	0.0418336	0.0416638	0.0414949	0.0413267	0.0411594	0.0409929	0.0408271	0.0406622	0.040498	0.0403346	0.0401719	0.04001	0.0398489	0.0396885	0.0395289	0.03937	0.0392118	0.0390544	0.0388976	0.0387416	0.0385863	0.0384317	0.0382778	0.0381246	0.0379721	0.0378203	0.0376691	0.0375186	0.0373688	0.0372197	0.0370712	0.0369233	0.0367761
234.5	0.0430815	0.0429055	0.0427303	0.0425561	0.0423827	0.0422101	0.0420384	0.0418676	0.0416975	0.0415283	0.0413599	0.0411923	0.0410255	0.0408595	0.0406943	0.0405299	0.0403662	0.0402033	0.0400412	0.0398799	0.0397193	0.0395594	0.0394003	0.0392419	0.0390843	0.0389273	0.0387711	0.0386156	0.0384608	0.0383067	0.0381533	0.0380006	0.0378486	0.0376973	0.0375466	0.0373966	0.0372473	0.0370986	0.0369506	0.0368032	0.0366565
235	0.0429416	0.0427662	0.0425916	0.0424179	0.0422451	0.0420731	0.0419019	0.0417316	0.0415621	0.0413935	0.0412256	0.0410586	0.0408923	0.0407269	0.0405622	0.0403983	0.0402352	0.0400728	0.0399113	0.0397504	0.0395903	0.039431	0.0392724	0.0391145	0.0389574	0.038801	0.0386453	0.0384903	0.038336	0.0381824	0.0380295	0.0378773	0.0377258	0.0375749	0.0374248	0.0372753	0.0371264	0.0369782	0.0368307	0.0366838	0.0365376
235.5	0.0428024	0.0426276	0.0424536	0.0422805	0.0421082	0.0419368	0.0417662	0.0415964	0.0414275	0.0412594	0.0410921	0.0409256	0.0407598	0.0405949	0.0404308	0.0402674	0.0401049	0.039943	0.039782	0.0396217	0.0394621	0.0393033	0.0391452	0.0389879	0.0388312	0.0386753	0.0385201	0.0383656	0.0382118	0.0380588	0.0379064	0.0377546	0.0376036	0.0374533	0.0373036	0.0371545	0.0370062	0.0368585	0.0367114	0.036565	0.0364193
236	0.042664	0.0424898	0.0423163	0.0421438	0.0419721	0.0418012	0.0416312	0.0414619	0.0412936	0.041126	0.0409592	0.0407933	0.0406281	0.0404637	0.0403001	0.0401373	0.0399752	0.0398139	0.0396534	0.0394936	0.0393346	0.0391763	0.0390187	0.0388619	0.0387057	0.0385503	0.0383956	0.0382416	0.0380884	0.0379358	0.0377839	0.0376326	0.0374821	0.0373322	0.037183	0.0370345	0.0368866	0.0367394	0.0365928	0.0364469	0.0363016
236.5	0.0425264	0.0423527	0.0421798	0.0420078	0.0418367	0.0416663	0.0414969	0.0413282	0.0411604	0.0409933	0.0408271	0.0406617	0.040497	0.0403332	0.0401701	0.0400078	0.0398463	0.0396855	0.0395255	0.0393662	0.0392077	0.0390499	0.0388929	0.0387365	0.0385809	0.038426	0.0382718	0.0381183	0.0379655	0.0378134	0.037662	0.0375113	0.0373612	0.0372118	0.0370631	0.0369151	0.0367677	0.0366209	0.0364748	0.0363294	0.0361845
237	0.0423895	0.0422163	0.042044	0.0418726	0.041702	0.0415322	0.0413633	0.0411952	0.0410279	0.0408614	0.0406957	0.0405308	0.0403667	0.0402034	0.0400408	0.0398791	0.039718	0.0395578	0.0393983	0.0392395	0.0390815	0.0389242	0.0387677	0.0386119	0.0384568	0.0383024	0.0381487	0.0379957	0.0378434	0.0376918	0.0375408	0.0373906	0.037241	0.0370921	0.0369439	0.0367963	0.0366494	0.0365031	0.0363575	0.0362125	0.0360681
237.5	0.0422533	0.0420807	0.041909	0.0417381	0.041568	0.0413988	0.0412304	0.0410628	0.0408961	0.0407301	0.040565	0.0404006	0.040237	0.0400742	0.0399122	0.039751	0.0395905	0.0394307	0.0392718	0.0391135	0.038956	0.0387992	0.0386432	0.0384879	0.0383333	0.0381794	0.0380262	0.0378737	0.0377218	0.0375707	0.0374203	0.0372705	0.0371214	0.036973	0.0368253	0.0366782	0.0365317	0.0363859	0.0362407	0.0360962	0.0359523
238	0.0421178	0.0419458	0.0417746	0.0416043	0.0414348	0.0412661	0.0410982	0.0409312	0.040765	0.0405996	0.0404349	0.0402711	0.0401081	0.0399458	0.0397843	0.0396236	0.0394636	0.0393044	0.0391459	0.0389882	0.0388312	0.0386749	0.0385194	0.0383645	0.0382104	0.038057	0.0379043	0.0377523	0.037601	0.0374503	0.0373004	0.0371511	0.0370025	0.0368546	0.0367073	0.0365606	0.0364147	0.0362693	0.0361246	0.0359806	0.0358371
238.5	0.0419831	0.0418116	0.041641	0.0414712	0.0413022	0.0411341	0.0409668	0.0408003	0.0406346	0.0404697	0.0403056	0.0401423	0.0399798	0.039818	0.0396571	0.0394969	0.0393374	0.0391787	0.0390207	0.0388635	0.038707	0.0385512	0.0383962	0.0382419	0.0380882	0.0379353	0.0377831	0.0376316	0.0374807	0.0373306	0.0371811	0.0370323	0.0368842	0.0367367	0.0365899	0.0364437	0.0362982	0.0361534	0.0360091	0.0358655	0.0357226
239	0.0418491	0.0416781	0.0415081	0.0413388	0.0411704	0.0410028	0.040836	0.0406701	0.0405049	0.0403406	0.040177	0.0400142	0.0398522	0.039691	0.0395305	0.0393708	0.0392119	0.0390537	0.0388962	0.0387395	0.0385835	0.0384282	0.0382737	0.0381198	0.0379667	0.0378143	0.0376626	0.0375115	0.0373612	0.0372115	0.0370625	0.0369142	0.0367665	0.0366195	0.0364732	0.0363275	0.0361824	0.036038	0.0358943	0.0357511	0.0356086
239.5	0.0417158	0.0415454	0.0413758	0.0412071	0.0410393	0.0408722	0.040706	0.0405405	0.0403759	0.0402121	0.040049	0.0398868	0.0397253	0.0395646	0.0394046	0.0392454	0.039087	0.0389293	0.0387723	0.0386161	0.0384606	0.0383058	0.0381518	0.0379985	0.0378458	0.0376939	0.0375426	0.0373921	0.0372422	0.037093	0.0369445	0.0367966	0.0366495	0.0365029	0.036357	0.0362118	0.0360672	0.0359233	0.03578	0.0356373	0.0354952
240	0.0415832	0.0414133	0.0412443	0.0410761	0.0409088	0.0407423	0.0405766	0.0404117	0.0402476	0.0400843	0.0399217	0.03976	0.039599	0.0394388	0.0392794	0.0391207	0.0389628	0.0388056	0.0386491	0.0384934	0.0383384	0.0381841	0.0380306	0.0378777	0.0377256	0.0375741	0.0374233	0.0372733	0.0371239	0.0369752	0.0368271	0.0366797	0.036533	0.036387	0.0362415	0.0360968	0.0359527	0.0358092	0.0356663	0.0355241	0.0353825
240.5	0.0414513	0.041282	0.0411135	0.0409459	0.0407791	0.0406131	0.0404479	0.0402835	0.0401199	0.0399571	0.0397951	0.0396339	0.0394734	0.0393138	0.0391548	0.0389966	0.0388392	0.0386825	0.0385266	0.0383713	0.0382168	0.0380631	0.03791	0.0377576	0.0376059	0.037455	0.0373047	0.0371551	0.0370062	0.0368579	0.0367104	0.0365634	0.0364172	0.0362716	0.0361266	0.0359823	0.0358387	0.0356956	0.0355532	0.0354115	0.0352703
241	0.04132	0.0411513	0.0409834	0.0408163	0.04065	0.0404845	0.0403199	0.040156	0.0399929	0.0398307	0.0396692	0.0395085	0.0393485	0.0391893	0.0390309	0.0388732	0.0387163	0.0385601	0.0384047	0.0382499	0.0380959	0.0379426	0.03779	0.0376381	0.037487	0.0373365	0.0371867	0.0370375	0.0368891	0.0367413	0.0365942	0.0364478	0.036302	0.0361568	0.0360124	0.0358685	0.0357253	0.0355827	0.0354408	0.0352994	0.0351587
241.5	0.0411895	0.0410213	0.0408539	0.0406873	0.0405216	0.0403566	0.0401925	0.0400292	0.0398666	0.0397049	0.0395439	0.0393837	0.0392243	0.0390656	0.0389077	0.0387505	0.038594	0.0384383	0.0382834	0.0381291	0.0379756	0.0378228	0.0376707	0.0375193	0.0373686	0.0372186	0.0370692	0.0369206	0.0367726	0.0366253	0.0364787	0.0363327	0.0361874	0.0360427	0.0358987	0.0357553	0.0356125	0.0354704	0.0353289	0.035188	0.0350478
242	0.0410597	0.040892	0.0407251	0.0405591	0.0403939	0.0402294	0.0400658	0.039903	0.039741	0.0395797	0.0394193	0.0392596	0.0391006	0.0389425	0.038785	0.0386284	0.0384724	0.0383172	0.0381627	0.038009	0.0378559	0.0377036	0.037552	0.0374011	0.0372508	0.0371013	0.0369524	0.0368043	0.0366568	0.0365099	0.0363637	0.0362182	0.0360734	0.0359291	0.0357856	0.0356426	0.0355003	0.0353586	0.0352176	0.0350772	0.0349373
242.5	0.0409305	0.0407634	0.040597	0.0404315	0.0402668	0.0401029	0.0399398	0.0397775	0.039616	0.0394553	0.0392953	0.0391361	0.0389777	0.03882	0.0386631	0.0385069	0.0383514	0.0381967	0.0380427	0.0378895	0.0377369	0.0375851	0.0374339	0.0372835	0.0371337	0.0369846	0.0368363	0.0366885	0.0365415	0.0363951	0.0362494	0.0361044	0.0359599	0.0358162	0.0356731	0.0355306	0.0353887	0.0352475	0.0351069	0.0349669	0.0348275
243	0.040802	0.0406354	0.0404696	0.0403046	0.0401404	0.039977	0.0398144	0.0396527	0.0394916	0.0393314	0.039172	0.0390133	0.0388553	0.0386982	0.0385417	0.038386	0.0382311	0.0380769	0.0379234	0.0377706	0.0376185	0.0374671	0.0373165	0.0371665	0.0370172	0.0368686	0.0367207	0.0365734	0.0364268	0.0362809	0.0361357	0.0359911	0.0358471	0.0357038	0.0355611	0.0354191	0.0352777	0.0351369	0.0349967	0.0348572	0.0347183
243.5	0.0406742	0.0405081	0.0403428	0.0401783	0.0400147	0.0398518	0.0396897	0.0395285	0.039368	0.0392082	0.0390493	0.0388911	0.0387337	0.038577	0.038421	0.0382658	0.0381114	0.0379576	0.0378046	0.0376523	0.0375007	0.0373498	0.0371996	0.0370501	0.0369013	0.0367532	0.0366057	0.0364589	0.0363128	0.0361673	0.0360225	0.0358784	0.0357349	0.035592	0.0354498	0.0353082	0.0351672	0.0350269	0.0348872	0.0347481	0.0346096
244	0.0405471	0.0403815	0.0402167	0.0400527	0.0398896	0.0397272	0.0395657	0.0394049	0.0392449	0.0390857	0.0389272	0.0387695	0.0386126	0.0384564	0.038301	0.0381462	0.0379923	0.037839	0.0376864	0.0375346	0.0373835	0.0372331	0.0370834	0.0369343	0.036786	0.0366383	0.0364913	0.036345	0.0361993	0.0360543	0.03591	0.0357663	0.0356232	0.0354808	0.035339	0.0351979	0.0350574	0.0349175	0.0347782	0.0346395	0.0345014
244.5	0.0404206	0.0402555	0.0400912	0.0399278	0.0397652	0.0396033	0.0394423	0.039282	0.0391225	0.0389638	0.0388058	0.0386486	0.0384922	0.0383365	0.0381815	0.0380273	0.0378738	0.037721	0.0375689	0.0374176	0.0372669	0.037117	0.0369677	0.0368191	0.0366713	0.0365241	0.0363775	0.0362317	0.0360865	0.0359419	0.035798	0.0356548	0.0355122	0.0353702	0.0352289	0.0350881	0.0349481	0.0348086	0.0346697	0.0345315	0.0343939
245	0.0402947	0.0401302	0.0399664	0.0398035	0.0396414	0.03948	0.0393195	0.0391597	0.0390007	0.0388425	0.038685	0.0385283	0.0383724	0.0382171	0.0380627	0.0379089	0.0377559	0.0376036	0.037452	0.0373011	0.0371509	0.0370015	0.0368527	0.0367046	0.0365571	0.0364104	0.0362643	0.0361189	0.0359742	0.0358301	0.0356866	0.0355438	0.0354017	0.0352601	0.0351192	0.034979	0.0348393	0.0347003	0.0345619	0.0344241	0.0342869
245.5	0.0401695	0.0400055	0.0398423	0.0396798	0.0395182	0.0393574	0.0391973	0.0390381	0.0388796	0.0387218	0.0385649	0.0384086	0.0382532	0.0380984	0.0379444	0.0377912	0.0376386	0.0374868	0.0373357	0.0371853	0.0370356	0.0368865	0.0367382	0.0365906	0.0364436	0.0362973	0.0361517	0.0360067	0.0358624	0.0357188	0.0355758	0.0354334	0.0352917	0.0351506	0.0350102	0.0348704	0.0347311	0.0345926	0.0344546	0.0343172	0.0341804
246	0.040045	0.0398815	0.0397187	0.0395568	0.0393957	0.0392354	0.0390758	0.038917	0.038759	0.0386018	0.0384453	0.0382896	0.0381346	0.0379803	0.0378268	0.037674	0.037522	0.0373706	0.03722	0.03707	0.0369208	0.0367722	0.0366244	0.0364772	0.0363307	0.0361848	0.0360397	0.0358952	0.0357513	0.0356081	0.0354656	0.0353236	0.0351824	0.0350417	0.0349017	0.0347623	0.0346235	0.0344854	0.0343478	0.0342109	0.0340745
246.5	0.0399211	0.0397581	0.0395959	0.0394344	0.0392738	0.039114	0.0389549	0.0387966	0.0386391	0.0384824	0.0383264	0.0381711	0.0380166	0.0378629	0.0377098	0.0375575	0.0374059	0.037255	0.0371048	0.0369554	0.0368066	0.0366585	0.0365111	0.0363644	0.0362183	0.0360729	0.0359282	0.0357842	0.0356407	0.035498	0.0353559	0.0352144	0.0350736	0.0349334	0.0347938	0.0346548	0.0345165	0.0343787	0.0342416	0.0341051	0.0339691
247	0.0397978	0.0396353	0.0394736	0.0393127	0.0391526	0.0389932	0.0388347	0.0386769	0.0385198	0.0383636	0.0382081	0.0380533	0.0378993	0.037746	0.0375934	0.0374416	0.0372904	0.03714	0.0369903	0.0368413	0.036693	0.0365453	0.0363984	0.0362521	0.0361065	0.0359616	0.0358173	0.0356737	0.0355307	0.0353884	0.0352468	0.0351057	0.0349653	0.0348256	0.0346864	0.0345479	0.0344099	0.0342726	0.0341359	0.0339998	0.0338643
247.5	0.0396752	0.0395132	0.039352	0.0391916	0.0390319	0.0388731	0.038715	0.0385577	0.0384012	0.0382454	0.0380903	0.0379361	0.0377825	0.0376297	0.0374776	0.0373262	0.0371756	0.0370256	0.0368764	0.0367278	0.0365799	0.0364328	0.0362863	0.0361405	0.0359953	0.0358508	0.035707	0.0355638	0.0354213	0.0352794	0.0351382	0.0349976	0.0348576	0.0347183	0.0345796	0.0344415	0.034304	0.0341671	0.0340308	0.0338951	0.03376
248	0.0395532	0.0393917	0.039231	0.039071	0.0389119	0.0387536	0.038596	0.0384392	0.0382831	0.0381278	0.0379732	0.0378194	0.0376663	0.037514	0.0373624	0.0372115	0.0370613	0.0369118	0.036763	0.0366149	0.0364675	0.0363208	0.0361747	0.0360294	0.0358847	0.0357406	0.0355972	0.0354545	0.0353124	0.035171	0.0350302	0.03489	0.0347505	0.0346116	0.0344733	0.0343356	0.0341985	0.0340621	0.0339262	0.0337909	0.0336563
248.5	0.0394318	0.0392708	0.0391106	0.0389511	0.0387925	0.0386346	0.0384775	0.0383212	0.0381656	0.0380108	0.0378567	0.0377034	0.0375508	0.0373989	0.0372477	0.0370973	0.0369476	0.0367985	0.0366502	0.0365026	0.0363556	0.0362093	0.0360638	0.0359188	0.0357746	0.035631	0.035488	0.0353458	0.0352041	0.0350631	0.0349228	0.034783	0.0346439	0.0345054	0.0343676	0.0342303	0.0340937	0.0339576	0.0338222	0.0336873	0.033553
249	0.039311	0.0391505	0.0389908	0.0388319	0.0386737	0.0385163	0.0383597	0.0382038	0.0380488	0.0378944	0.0377408	0.0375879	0.0374358	0.0372844	0.0371337	0.0369837	0.0368344	0.0366859	0.036538	0.0363908	0.0362443	0.0360985	0.0359533	0.0358089	0.0356651	0.0355219	0.0353794	0.0352376	0.0350964	0.0349558	0.0348158	0.0346765	0.0345379	0.0343998	0.0342624	0.0341255	0.0339893	0.0338537	0.0337186	0.0335842	0.0334504
249.5	0.0391909	0.0390308	0.0388716	0.0387132	0.0385555	0.0383986	0.0382425	0.0380871	0.0379325	0.0377786	0.0376255	0.0374731	0.0373214	0.0371705	0.0370202	0.0368707	0.0367219	0.0365738	0.0364263	0.0362796	0.0361336	0.0359882	0.0358435	0.0356995	0.0355561	0.0354134	0.0352713	0.0351299	0.0349891	0.034849	0.0347095	0.0345706	0.0344324	0.0342947	0.0341577	0.0340213	0.0338855	0.0337503	0.0336156	0.0334816	0.0333482
250	0.0390713	0.0389118	0.0387531	0.0385951	0.0384379	0.0382815	0.0381258	0.0379709	0.0378168	0.0376634	0.0375107	0.0373588	0.0372076	0.0370571	0.0369073	0.0367583	0.0366099	0.0364622	0.0363153	0.036169	0.0360234	0.0358785	0.0357342	0.0355906	0.0354477	0.0353054	0.0351638	0.0350228	0.0348825	0.0347427	0.0346037	0.0344652	0.0343274	0.0341902	0.0340536	0.0339176	0.0337822	0.0336474	0.0335132	0.0333795	0.0332465
250.5	0.0389524	0.0387933	0.0386351	0.0384776	0.0383209	0.038165	0.0380098	0.0378554	0.0377017	0.0375487	0.0373966	0.0372451	0.0370943	0.0369443	0.036795	0.0366464	0.0364985	0.0363513	0.0362048	0.0360589	0.0359138	0.0357693	0.0356255	0.0354823	0.0353398	0.035198	0.0350568	0.0349162	0.0347763	0.034637	0.0344984	0.0343603	0.0342229	0.0340861	0.03395	0.0338144	0.0336794	0.033545	0.0334112	0.033278	0.0331454
251	0.0388341	0.0386755	0.0385177	0.0383607	0.0382045	0.038049	0.0378943	0.0377404	0.0375872	0.0374347	0.037283	0.037132	0.0369817	0.0368321	0.0366832	0.0365351	0.0363876	0.0362409	0.0360948	0.0359494	0.0358047	0.0356607	0.0355173	0.0353746	0.0352325	0.0350911	0.0349503	0.0348102	0.0346707	0.0345319	0.0343936	0.034256	0.034119	0.0339826	0.0338469	0.0337117	0.0335771	0.0334431	0.0333098	0.033177	0.0330447
251.5	0.0387163	0.0385582	0.0384009	0.0382444	0.0380887	0.0379337	0.0377794	0.037626	0.0374732	0.0373212	0.0371699	0.0370194	0.0368696	0.0367205	0.0365721	0.0364243	0.0362773	0.036131	0.0359854	0.0358405	0.0356962	0.0355526	0.0354096	0.0352673	0.0351257	0.0349847	0.0348444	0.0347047	0.0345656	0.0344272	0.0342894	0.0341522	0.0340156	0.0338797	0.0337443	0.0336095	0.0334754	0.0333418	0.0332088	0.0330764	0.0329446
252	0.0385992	0.0384416	0.0382847	0.0381287	0.0379734	0.0378189	0.0376651	0.0375121	0.0373598	0.0372083	0.0370575	0.0369074	0.036758	0.0366094	0.0364614	0.0363142	0.0361676	0.0360217	0.0358765	0.035732	0.0355882	0.035445	0.0353025	0.0351607	0.0350195	0.0348789	0.034739	0.0345997	0.0344611	0.0343231	0.0341857	0.0340489	0.0339128	0.0337772	0.0336423	0.0335079	0.0333741	0.033241	0.0331084	0.0329764	0.032845
252.5	0.0384826	0.0383255	0.0381691	0.0380136	0.0378588	0.0377047	0.0375514	0.0373989	0.037247	0.037096	0.0369456	0.036796	0.0366471	0.0364988	0.0363513	0.0362045	0.0360584	0.035913	0.0357682	0.0356242	0.0354808	0.035338	0.035196	0.0350545	0.0349138	0.0347736	0.0346342	0.0344953	0.0343571	0.0342195	0.0340825	0.0339461	0.0338104	0.0336753	0.0335407	0.0334068	0.0332734	0.0331407	0.0330085	0.0328769	0.0327459
253	0.0383666	0.03821	0.0380541	0.037899	0.0377447	0.0375911	0.0374382	0.0372862	0.0371348	0.0369842	0.0368343	0.0366851	0.0365366	0.0363889	0.0362418	0.0360955	0.0359498	0.0358048	0.0356605	0.0355168	0.0353739	0.0352316	0.0350899	0.0349489	0.0348086	0.0346689	0.0345298	0.0343914	0.0342536	0.0341164	0.0339798	0.0338439	0.0337086	0.0335738	0.0334397	0.0333061	0.0331732	0.0330408	0.0329091	0.0327779	0.0326472
253.5	0.0382512	0.038095	0.0379397	0.037785	0.0376311	0.037478	0.0373257	0.037174	0.0370231	0.036873	0.0367235	0.0365748	0.0364268	0.0362795	0.0361328	0.0359869	0.0358417	0.0356971	0.0355533	0.0354101	0.0352675	0.0351256	0.0349844	0.0348439	0.0347039	0.0345647	0.034426	0.034288	0.0341506	0.0340138	0.0338777	0.0337422	0.0336072	0.0334729	0.0333392	0.033206	0.0330735	0.0329415	0.0328101	0.0326793	0.0325491
254	0.0381364	0.0379807	0.0378258	0.0376716	0.0375182	0.0373655	0.0372136	0.0370625	0.036912	0.0367623	0.0366133	0.036465	0.0363174	0.0361706	0.0360244	0.0358789	0.0357341	0.03559	0.0354466	0.0353038	0.0351617	0.0350202	0.0348794	0.0347393	0.0345998	0.0344609	0.0343227	0.0341851	0.0340481	0.0339118	0.033776	0.0336409	0.0335064	0.0333725	0.0332391	0.0331064	0.0329743	0.0328427	0.0327117	0.0325813	0.0324515
254.5	0.0380221	0.0378669	0.0377125	0.0375588	0.0374058	0.0372536	0.0371022	0.0369514	0.0368014	0.0366522	0.0365036	0.0363558	0.0362087	0.0360622	0.0359165	0.0357715	0.0356271	0.0354834	0.0353404	0.0351981	0.0350564	0.0349154	0.034775	0.0346353	0.0344962	0.0343577	0.0342199	0.0340828	0.0339462	0.0338102	0.0336749	0.0335402	0.0334061	0.0332725	0.0331396	0.0330073	0.0328755	0.0327444	0.0326138	0.0324837	0.0323543
255	0.0379085	0.0377537	0.0375997	0.0374465	0.037294	0.0371422	0.0369912	0.036841	0.0366914	0.0365426	0.0363945	0.0362471	0.0361004	0.0359544	0.0358091	0.0356645	0.0355206	0.0353774	0.0352348	0.0350929	0.0349516	0.034811	0.0346711	0.0345318	0.0343931	0.0342551	0.0341177	0.0339809	0.0338447	0.0337092	0.0335743	0.03344	0.0333062	0.0331731	0.0330406	0.0329086	0.0327773	0.0326465	0.0325163	0.0323867	0.0322576
255.5	0.0377953	0.037641	0.0374875	0.0373347	0.0371827	0.0370314	0.0368809	0.036731	0.036582	0.0364336	0.0362859	0.036139	0.0359927	0.0358472	0.0357023	0.0355581	0.0354146	0.0352718	0.0351297	0.0349882	0.0348474	0.0347072	0.0345676	0.0344288	0.0342905	0.0341529	0.0340159	0.0338795	0.0337438	0.0336087	0.0334741	0.0333402	0.0332069	0.0330742	0.032942	0.0328105	0.0326795	0.0325492	0.0324193	0.0322901	0.0321614
256	0.0376828	0.037529	0.0373759	0.0372235	0.037072	0.0369211	0.036771	0.0366217	0.036473	0.0363251	0.0361779	0.0360314	0.0358856	0.0357404	0.035596	0.0354523	0.0353092	0.0351668	0.0350251	0.034884	0.0347436	0.0346038	0.0344647	0.0343263	0.0341884	0.0340512	0.0339146	0.0337787	0.0336434	0.0335086	0.0333745	0.033241	0.0331081	0.0329757	0.032844	0.0327128	0.0325823	0.0324523	0.0323229	0.032194	0.0320657
256.5	0.0375708	0.0374174	0.0372648	0.0371129	0.0369618	0.0368114	0.0366618	0.0365128	0.0363646	0.0362172	0.0360704	0.0359243	0.0357789	0.0356342	0.0354902	0.0353469	0.0352043	0.0350623	0.034921	0.0347804	0.0346404	0.034501	0.0343623	0.0342243	0.0340869	0.0339501	0.0338139	0.0336783	0.0335434	0.0334091	0.0332754	0.0331422	0.0330097	0.0328778	0.0327464	0.0326157	0.0324855	0.0323559	0.0322268	0.0320984	0.0319705
257	0.0374593	0.0373064	0.0371542	0.0370028	0.0368522	0.0367022	0.036553	0.0364045	0.0362568	0.0361097	0.0359634	0.0358178	0.0356728	0.0355286	0.035385	0.0352421	0.0350999	0.0349583	0.0348175	0.0346772	0.0345377	0.0343987	0.0342604	0.0341228	0.0339858	0.0338494	0.0337136	0.0335785	0.0334439	0.03331	0.0331767	0.033044	0.0329118	0.0327803	0.0326493	0.032519	0.0323892	0.0322599	0.0321313	0.0320032	0.0318757
257.5	0.0373484	0.037196	0.0370443	0.0368933	0.0367431	0.0365936	0.0364448	0.0362968	0.0361495	0.0360028	0.0358569	0.0357117	0.0355672	0.0354234	0.0352803	0.0351378	0.034996	0.0348549	0.0347144	0.0345746	0.0344354	0.0342969	0.0341591	0.0340218	0.0338852	0.0337492	0.0336139	0.0334791	0.033345	0.0332114	0.0330785	0.0329462	0.0328145	0.0326833	0.0325527	0.0324227	0.0322933	0.0321645	0.0320362	0.0319085	0.0317814
258	0.0372381	0.0370861	0.0369348	0.0367843	0.0366345	0.0364855	0.0363371	0.0361895	0.0360427	0.0358965	0.035751	0.0356062	0.0354622	0.0353188	0.035176	0.035034	0.0348926	0.0347519	0.0346119	0.0344725	0.0343337	0.0341956	0.0340582	0.0339213	0.0337851	0.0336495	0.0335146	0.0333802	0.0332465	0.0331134	0.0329808	0.0328489	0.0327175	0.0325868	0.0324566	0.032327	0.032198	0.0320695	0.0319416	0.0318143	0.0316875
258.5	0.0371283	0.0369767	0.0368259	0.0366758	0.0365265	0.0363779	0.03623	0.0360828	0.0359364	0.0357906	0.0356456	0.0355013	0.0353576	0.0352146	0.0350723	0.0349307	0.0347898	0.0346495	0.0345098	0.0343709	0.0342325	0.0340948	0.0339578	0.0338213	0.0336855	0.0335504	0.0334158	0.0332818	0.0331485	0.0330158	0.0328836	0.0327521	0.0326211	0.0324907	0.0323609	0.0322317	0.0321031	0.031975	0.0318475	0.0317205	0.0315941
259	0.037019	0.0368679	0.0367175	0.0365679	0.036419	0.0362708	0.0361234	0.0359766	0.0358306	0.0356853	0.0355407	0.0353968	0.0352536	0.035111	0.0349691	0.0348279	0.0346874	0.0345475	0.0344083	0.0342697	0.0341318	0.0339945	0.0338579	0.0337218	0.0335864	0.0334516	0.0333175	0.0331839	0.033051	0.0329186	0.0327869	0.0326557	0.0325251	0.0323952	0.0322657	0.0321369	0.0320086	0.0318809	0.0317538	0.0316272	0.0315012
259.5	0.0369102	0.0367596	0.0366096	0.0364605	0.036312	0.0361643	0.0360173	0.035871	0.0357254	0.0355805	0.0354363	0.0352928	0.03515	0.0350079	0.0348664	0.0347257	0.0345855	0.0344461	0.0343073	0.0341691	0.0340316	0.0338947	0.0337584	0.0336228	0.0334878	0.0333534	0.0332197	0.0330865	0.0329539	0.032822	0.0326906	0.0325598	0.0324297	0.0323	0.032171	0.0320426	0.0319147	0.0317873	0.0316606	0.0315344	0.0314087
260	0.036802	0.0366518	0.0365023	0.0363536	0.0362056	0.0360583	0.0359117	0.0357658	0.0356207	0.0354762	0.0353325	0.0351894	0.035047	0.0349053	0.0347642	0.0346239	0.0344842	0.0343451	0.0342067	0.0340689	0.0339318	0.0337953	0.0336595	0.0335243	0.0333897	0.0332557	0.0331223	0.0329895	0.0328574	0.0327258	0.0325948	0.0324644	0.0323346	0.0322054	0.0320767	0.0319487	0.0318212	0.0316942	0.0315678	0.031442	0.0313167
260.5	0.0366943	0.0365446	0.0363955	0.0362472	0.0360996	0.0359528	0.0358066	0.0356612	0.0355165	0.0353724	0.0352291	0.0350864	0.0349445	0.0348032	0.0346625	0.0345226	0.0343833	0.0342446	0.0341066	0.0339693	0.0338326	0.0336965	0.033561	0.0334262	0.033292	0.0331584	0.0330254	0.032893	0.0327613	0.0326301	0.0324995	0.0323695	0.0322401	0.0321112	0.0319829	0.0318552	0.0317281	0.0316015	0.0314755	0.03135	0.0312251
261	0.0365872	0.0364378	0.0362892	0.0361414	0.0359942	0.0358478	0.0357021	0.0355571	0.0354127	0.0352691	0.0351262	0.034984	0.0348424	0.0347016	0.0345613	0.0344218	0.0342829	0.0341447	0.0340071	0.0338701	0.0337338	0.0335981	0.0334631	0.0333286	0.0331948	0.0330616	0.032929	0.032797	0.0326656	0.0325348	0.0324046	0.032275	0.0321459	0.0320175	0.0318896	0.0317622	0.0316355	0.0315093	0.0313836	0.0312585	0.031134
261.5	0.0364805	0.0363316	0.0361835	0.036036	0.0358893	0.0357433	0.035598	0.0354534	0.0353095	0.0351664	0.0350239	0.034882	0.0347409	0.0346004	0.0344606	0.0343215	0.034183	0.0340452	0.033908	0.0337714	0.0336355	0.0335002	0.0333656	0.0332315	0.0330981	0.0329653	0.0328331	0.0327015	0.0325705	0.03244	0.0323102	0.032181	0.0320523	0.0319242	0.0317967	0.0316697	0.0315433	0.0314175	0.0312922	0.0311675	0.0310433
262	0.0363744	0.0362259	0.0360782	0.0359312	0.0357849	0.0356393	0.0354945	0.0353503	0.0352068	0.0350641	0.034922	0.0347806	0.0346399	0.0344998	0.0343604	0.0342217	0.0340836	0.0339461	0.0338094	0.0336732	0.0335377	0.0334028	0.0332685	0.0331349	0.0330018	0.0328694	0.0327376	0.0326064	0.0324758	0.0323457	0.0322163	0.0320874	0.0319591	0.0318314	0.0317042	0.0315776	0.0314516	0.0313261	0.0312012	0.0310768	0.030953
262.5	0.0362688	0.0361207	0.0359734	0.0358269	0.035681	0.0355358	0.0353914	0.0352477	0.0351046	0.0349623	0.0348206	0.0346796	0.0345393	0.0343996	0.0342607	0.0341223	0.0339846	0.0338476	0.0337112	0.0335755	0.0334403	0.0333058	0.033172	0.0330387	0.0329061	0.032774	0.0326426	0.0325117	0.0323815	0.0322518	0.0321228	0.0319943	0.0318663	0.031739	0.0316122	0.031486	0.0313603	0.0312352	0.0311107	0.0309867	0.0308632
263	0.0361637	0.0360161	0.0358692	0.035723	0.0355776	0.0354329	0.0352889	0.0351455	0.0350029	0.034861	0.0347197	0.0345791	0.0344392	0.0343	0.0341614	0.0340235	0.0338862	0.0337496	0.0336136	0.0334782	0.0333435	0.0332094	0.0330759	0.032943	0.0328107	0.0326791	0.032548	0.0324176	0.0322877	0.0321584	0.0320297	0.0319016	0.031774	0.0316471	0.0315207	0.0313948	0.0312695	0.0311448	0.0310206	0.0308969	0.0307738
263.5	0.0360591	0.0359119	0.0357654	0.0356197	0.0354747	0.0353304	0.0351868	0.0350439	0.0349017	0.0347601	0.0346193	0.0344791	0.0343396	0.0342008	0.0340626	0.0339251	0.0337882	0.033652	0.0335164	0.0333814	0.0332471	0.0331133	0.0329802	0.0328478	0.0327159	0.0325846	0.0324539	0.0323238	0.0321943	0.0320654	0.0319371	0.0318094	0.0316822	0.0315556	0.0314295	0.031304	0.0311791	0.0310547	0.0309309	0.0308076	0.0306848
264	0.035955	0.0358082	0.0356622	0.0355169	0.0353723	0.0352284	0.0350852	0.0349427	0.0348009	0.0346598	0.0345194	0.0343796	0.0342405	0.0341021	0.0339643	0.0338272	0.0336907	0.0335548	0.0334196	0.0332851	0.0331511	0.0330178	0.0328851	0.032753	0.0326215	0.0324906	0.0323603	0.0322306	0.0321014	0.0319729	0.031845	0.0317176	0.0315908	0.0314645	0.0313388	0.0312137	0.0310891	0.0309651	0.0308417	0.0307187	0.0305963
264.5	0.0358514	0.035705	0.0355594	0.0354146	0.0352704	0.0351269	0.0349841	0.0348421	0.0347007	0.03456	0.0344199	0.0342806	0.0341419	0.0340038	0.0338665	0.0337297	0.0335936	0.0334582	0.0333234	0.0331892	0.0330556	0.0329227	0.0327903	0.0326586	0.0325275	0.032397	0.0322671	0.0321377	0.032009	0.0318808	0.0317532	0.0316262	0.0314998	0.0313739	0.0312486	0.0311238	0.0309996	0.030876	0.0307528	0.0306303	0.0305082
265	0.0357483	0.0356024	0.0354572	0.0353127	0.0351689	0.0350259	0.0348835	0.0347419	0.0346009	0.0344606	0.034321	0.034182	0.0340437	0.0339061	0.0337691	0.0336327	0.033497	0.033362	0.0332276	0.0330938	0.0329606	0.032828	0.0326961	0.0325647	0.032434	0.0323039	0.0321743	0.0320454	0.031917	0.0317892	0.031662	0.0315353	0.0314092	0.0312837	0.0311588	0.0310344	0.0309105	0.0307872	0.0306644	0.0305422	0.0304205
265.5	0.0356456	0.0355002	0.0353554	0.0352114	0.035068	0.0349254	0.0347834	0.0346422	0.0345016	0.0343617	0.0342225	0.0340839	0.033946	0.0338088	0.0336722	0.0335362	0.0334009	0.0332663	0.0331322	0.0329988	0.032866	0.0327338	0.0326023	0.0324713	0.0323409	0.0322112	0.032082	0.0319534	0.0318254	0.031698	0.0315711	0.0314448	0.0313191	0.031194	0.0310694	0.0309453	0.0308218	0.0306989	0.0305765	0.0304546	0.0303333
266	0.0355435	0.0353985	0.0352541	0.0351105	0.0349675	0.0348253	0.0346838	0.0345429	0.0344027	0.0342633	0.0341244	0.0339863	0.0338488	0.0337119	0.0335757	0.0334402	0.0333053	0.033171	0.0330373	0.0329043	0.0327719	0.0326401	0.0325089	0.0323783	0.0322483	0.0321189	0.0319901	0.0318619	0.0317343	0.0316072	0.0314807	0.0313548	0.0312294	0.0311047	0.0309804	0.0308567	0.0307336	0.030611	0.0304889	0.0303674	0.0302464
266.5	0.0354419	0.0352972	0.0351533	0.0350101	0.0348676	0.0347257	0.0345846	0.0344442	0.0343044	0.0341653	0.0340269	0.0338891	0.033752	0.0336155	0.0334797	0.0333446	0.03321	0.0330761	0.0329429	0.0328102	0.0326782	0.0325468	0.032416	0.0322857	0.0321561	0.0320271	0.0318987	0.0317708	0.0316436	0.0315169	0.0313907	0.0312652	0.0311402	0.0310158	0.0308919	0.0307685	0.0306457	0.0305235	0.0304018	0.0302806	0.03016
267	0.0353407	0.0351965	0.035053	0.0349102	0.034768	0.0346266	0.0344859	0.0343459	0.0342065	0.0340678	0.0339298	0.0337924	0.0336557	0.0335196	0.0333842	0.0332494	0.0331153	0.0329818	0.0328489	0.0327166	0.032585	0.0324539	0.0323235	0.0321936	0.0320644	0.0319357	0.0318077	0.0316802	0.0315533	0.031427	0.0313012	0.031176	0.0310514	0.0309273	0.0308037	0.0306808	0.0305583	0.0304364	0.0303151	0.0301942	0.0300739
267.5	0.0352401	0.0350962	0.0349531	0.0348107	0.034669	0.034528	0.0343877	0.034248	0.0341091	0.0339708	0.0338331	0.0336961	0.0335598	0.0334242	0.0332891	0.0331547	0.033021	0.0328878	0.0327553	0.0326234	0.0324922	0.0323615	0.0322314	0.032102	0.0319731	0.0318448	0.0317171	0.03159	0.0314634	0.0313375	0.0312121	0.0310872	0.0309629	0.0308392	0.030716	0.0305934	0.0304713	0.0303498	0.0302288	0.0301083	0.0299883
268	0.0351398	0.0349964	0.0348537	0.0347117	0.0345704	0.0344298	0.0342899	0.0341507	0.0340121	0.0338742	0.0337369	0.0336004	0.0334644	0.0333291	0.0331945	0.0330605	0.0329271	0.0327943	0.0326622	0.0325307	0.0323998	0.0322695	0.0321398	0.0320107	0.0318822	0.0317543	0.031627	0.0315002	0.031374	0.0312484	0.0311234	0.0309989	0.0308749	0.0307516	0.0306287	0.0305065	0.0303847	0.0302635	0.0301429	0.0300227	0.0299031
268.5	0.0350401	0.0348971	0.0347548	0.0346132	0.0344723	0.0343321	0.0341926	0.0340537	0.0339156	0.0337781	0.0336412	0.033505	0.0333695	0.0332346	0.0331003	0.0329667	0.0328337	0.0327013	0.0325695	0.0324384	0.0323079	0.032178	0.0320486	0.0319199	0.0317918	0.0316642	0.0315372	0.0314108	0.031285	0.0311598	0.0310351	0.0309109	0.0307874	0.0306643	0.0305419	0.0304199	0.0302985	0.0301777	0.0300574	0.0299376	0.0298183
269	0.0349409	0.0347983	0.0346564	0.0345152	0.0343747	0.0342349	0.0340957	0.0339573	0.0338195	0.0336824	0.0335459	0.0334101	0.033275	0.0331404	0.0330066	0.0328733	0.0327407	0.0326087	0.0324773	0.0323466	0.0322164	0.0320868	0.0319579	0.0318295	0.0317017	0.0315745	0.0314479	0.0313219	0.0311964	0.0310715	0.0309472	0.0308234	0.0307002	0.0305775	0.0304554	0.0303338	0.0302128	0.0300922	0.0299723	0.0298528	0.0297339
269.5	0.0348421	0.0346999	0.0345584	0.0344176	0.0342775	0.0341381	0.0339994	0.0338613	0.0337239	0.0335872	0.0334511	0.0333157	0.0331809	0.0330468	0.0329133	0.0327804	0.0326481	0.0325165	0.0323855	0.0322551	0.0321253	0.0319961	0.0318676	0.0317396	0.0316121	0.0314853	0.0313591	0.0312334	0.0311083	0.0309837	0.0308597	0.0307363	0.0306134	0.0304911	0.0303693	0.0302481	0.0301274	0.0300072	0.0298876	0.0297684	0.0296498
270	0.0347437	0.034602	0.0344609	0.0343205	0.0341808	0.0340418	0.0339034	0.0337657	0.0336287	0.0334924	0.0333567	0.0332217	0.0330873	0.0329535	0.0328204	0.0326879	0.032556	0.0324248	0.0322942	0.0321641	0.0320347	0.0319059	0.0317777	0.03165	0.031523	0.0313965	0.0312706	0.0311453	0.0310205	0.0308963	0.0307727	0.0306496	0.0305271	0.0304051	0.0302837	0.0301628	0.0300424	0.0299226	0.0298033	0.0296845	0.0295662
270.5	0.0346459	0.0345045	0.0343638	0.0342238	0.0340845	0.0339459	0.0338079	0.0336706	0.033534	0.0333981	0.0332628	0.0331281	0.0329941	0.0328607	0.032728	0.0325959	0.0324644	0.0323335	0.0322032	0.0320735	0.0319445	0.031816	0.0316882	0.0315609	0.0314342	0.0313081	0.0311825	0.0310576	0.0309332	0.0308093	0.030686	0.0305633	0.0304411	0.0303195	0.0301984	0.0300779	0.0299578	0.0298383	0.0297194	0.0296009	0.029483
271	0.0345485	0.0344075	0.0342672	0.0341276	0.0339887	0.0338504	0.0337129	0.033576	0.0334398	0.0333042	0.0331693	0.033035	0.0329013	0.0327683	0.032636	0.0325042	0.0323731	0.0322426	0.0321127	0.0319834	0.0318547	0.0317266	0.0315991	0.0314722	0.0313459	0.0312201	0.0310949	0.0309703	0.0308462	0.0307227	0.0305998	0.0304774	0.0303556	0.0302343	0.0301135	0.0299933	0.0298736	0.0297545	0.0296358	0.0295177	0.0294001
271.5	0.0344515	0.0343109	0.034171	0.0340318	0.0338933	0.0337555	0.0336183	0.0334818	0.0333459	0.0332107	0.0330762	0.0329423	0.032809	0.0326764	0.0325444	0.032413	0.0322823	0.0321521	0.0320226	0.0318937	0.0317653	0.0316376	0.0315105	0.0313839	0.0312579	0.0311325	0.0310077	0.0308834	0.0307597	0.0306366	0.030514	0.0303919	0.0302704	0.0301495	0.0300291	0.0299092	0.0297899	0.029671	0.0295527	0.0294349	0.0293177
272	0.034355	0.0342148	0.0340753	0.0339365	0.0337984	0.0336609	0.0335241	0.033388	0.0332525	0.0331177	0.0329836	0.03285	0.0327171	0.0325849	0.0324533	0.0323223	0.0321919	0.0320621	0.0319329	0.0318044	0.0316764	0.031549	0.0314222	0.031296	0.0311704	0.0310453	0.0309209	0.0307969	0.0306736	0.0305508	0.0304285	0.0303068	0.0301857	0.0300651	0.029945	0.0298255	0.0297065	0.029588	0.02947	0.0293525	0.0292356
272.5	0.0342589	0.0341191	0.03398	0.0338416	0.0337039	0.0335668	0.0334304	0.0332947	0.0331596	0.0330251	0.0328913	0.0327582	0.0326257	0.0324938	0.0323626	0.0322319	0.0321019	0.0319725	0.0318437	0.0317155	0.0315879	0.0314608	0.0313344	0.0312086	0.0310833	0.0309586	0.0308344	0.0307109	0.0305879	0.0304654	0.0303435	0.0302222	0.0301013	0.0299811	0.0298613	0.0297421	0.0296234	0.0295053	0.0293876	0.0292705	0.0291539
273	0.0341633	0.0340239	0.0338852	0.0337472	0.0336098	0.0334731	0.0333371	0.0332017	0.033067	0.032933	0.0327996	0.0326668	0.0325347	0.0324031	0.0322723	0.032142	0.0320123	0.0318833	0.0317548	0.031627	0.0314997	0.0313731	0.031247	0.0311215	0.0309966	0.0308722	0.0307484	0.0306252	0.0305025	0.0303804	0.0302589	0.0301378	0.0300174	0.0298974	0.029778	0.0296592	0.0295408	0.029423	0.0293057	0.0291889	0.0290726
273.5	0.0340682	0.0339291	0.0337908	0.0336532	0.0335162	0.0333799	0.0332443	0.0331093	0.0329749	0.0328413	0.0327082	0.0325758	0.032444	0.0323129	0.0321824	0.0320525	0.0319232	0.0317945	0.0316664	0.0315389	0.031412	0.0312857	0.03116	0.0310348	0.0309102	0.0307862	0.0306628	0.0305399	0.0304176	0.0302958	0.0301746	0.0300539	0.0299338	0.0298142	0.0296951	0.0295766	0.0294586	0.0293411	0.0292241	0.0291076	0.0289917
274	0.0339734	0.0338348	0.0336969	0.0335596	0.033423	0.0332871	0.0331518	0.0330172	0.0328833	0.03275	0.0326173	0.0324853	0.0323539	0.0322231	0.0320929	0.0319634	0.0318344	0.0317061	0.0315784	0.0314512	0.0313247	0.0311987	0.0310734	0.0309486	0.0308243	0.0307007	0.0305776	0.030455	0.0303331	0.0302116	0.0300908	0.0299704	0.0298506	0.0297313	0.0296126	0.0294944	0.0293767	0.0292595	0.0291429	0.0290267	0.0289111
274.5	0.0338791	0.0337409	0.0336033	0.0334665	0.0333303	0.0331947	0.0330598	0.0329256	0.032792	0.0326591	0.0325268	0.0323951	0.0322641	0.0321337	0.0320039	0.0318747	0.0317461	0.0316181	0.0314908	0.031364	0.0312378	0.0311122	0.0309872	0.0308627	0.0307388	0.0306155	0.0304928	0.0303706	0.0302489	0.0301278	0.0300073	0.0298873	0.0297678	0.0296489	0.0295305	0.0294126	0.0292952	0.0291784	0.029062	0.0289462	0.0288309
275	0.0337853	0.0336474	0.0335103	0.0333738	0.0332379	0.0331028	0.0329682	0.0328344	0.0327012	0.0325686	0.0324367	0.0323054	0.0321747	0.0320447	0.0319152	0.0317864	0.0316582	0.0315306	0.0314035	0.0312771	0.0311513	0.031026	0.0309013	0.0307772	0.0306537	0.0305307	0.0304083	0.0302865	0.0301652	0.0300444	0.0299242	0.0298045	0.0296854	0.0295668	0.0294487	0.0293311	0.0292141	0.0290976	0.0289816	0.0288661	0.0287511
275.5	0.0336919	0.0335544	0.0334176	0.0332815	0.033146	0.0330112	0.0328771	0.0327436	0.0326108	0.0324786	0.032347	0.0322161	0.0320858	0.0319561	0.031827	0.0316985	0.0315707	0.0314434	0.0313167	0.0311907	0.0310652	0.0309403	0.0308159	0.0306922	0.030569	0.0304463	0.0303243	0.0302027	0.0300818	0.0299614	0.0298415	0.0297221	0.0296033	0.0294851	0.0293673	0.0292501	0.0291334	0.0290172	0.0289015	0.0287863	0.0286716
276	0.0335989	0.0334618	0.0333254	0.0331896	0.0330545	0.0329201	0.0327864	0.0326532	0.0325208	0.0323889	0.0322577	0.0321272	0.0319972	0.0318679	0.0317392	0.0316111	0.0314835	0.0313566	0.0312303	0.0311046	0.0309795	0.0308549	0.0307309	0.0306075	0.0304846	0.0303623	0.0302406	0.0301194	0.0299988	0.0298787	0.0297591	0.0296401	0.0295217	0.0294037	0.0292863	0.0291694	0.029053	0.0289371	0.0288217	0.0287069	0.0285925
276.5	0.0335063	0.0333696	0.0332335	0.0330982	0.0329635	0.0328294	0.032696	0.0325633	0.0324312	0.0322997	0.0321689	0.0320387	0.0319091	0.0317801	0.0316517	0.031524	0.0313968	0.0312703	0.0311443	0.0310189	0.0308941	0.0307699	0.0306463	0.0305232	0.0304007	0.0302787	0.0301573	0.0300365	0.0299162	0.0297964	0.0296772	0.0295585	0.0294404	0.0293227	0.0292056	0.0290891	0.028973	0.0288574	0.0287424	0.0286278	0.0285138
277	0.0334141	0.0332778	0.0331422	0.0330072	0.0328728	0.0327392	0.0326061	0.0324737	0.032342	0.0322109	0.0320804	0.0319506	0.0318213	0.0316927	0.0315647	0.0314373	0.0313105	0.0311843	0.0310587	0.0309336	0.0308092	0.0306853	0.030562	0.0304393	0.0303171	0.0301955	0.0300744	0.0299539	0.0298339	0.0297145	0.0295956	0.0294773	0.0293594	0.0292421	0.0291254	0.0290091	0.0288934	0.0287781	0.0286634	0.0285492	0.0284354
277.5	0.0333224	0.0331865	0.0330512	0.0329166	0.0327826	0.0326493	0.0325166	0.0323846	0.0322532	0.0321225	0.0319924	0.0318629	0.031734	0.0316057	0.0314781	0.031351	0.0312246	0.0310987	0.0309734	0.0308488	0.0307246	0.0306011	0.0304781	0.0303557	0.0302339	0.0301126	0.0299919	0.0298717	0.0297521	0.029633	0.0295144	0.0293964	0.0292789	0.0291619	0.0290454	0.0289295	0.0288141	0.0286992	0.0285847	0.0284708	0.0283574
278	0.0332311	0.0330955	0.0329606	0.0328264	0.0326928	0.0325598	0.0324275	0.0322959	0.0321649	0.0320345	0.0319047	0.0317756	0.0316471	0.0315192	0.0313919	0.0312652	0.031139	0.0310135	0.0308886	0.0307643	0.0306405	0.0305173	0.0303947	0.0302726	0.0301511	0.0300301	0.0299097	0.0297899	0.0296706	0.0295518	0.0294336	0.0293159	0.0291987	0.029082	0.0289659	0.0288503	0.0287352	0.0286206	0.0285065	0.0283929	0.0282798
278.5	0.0331402	0.033005	0.0328705	0.0327366	0.0326034	0.0324708	0.0323389	0.0322076	0.0320769	0.0319469	0.0318175	0.0316887	0.0315605	0.031433	0.031306	0.0311797	0.0310539	0.0309287	0.0308041	0.0306801	0.0305567	0.0304338	0.0303116	0.0301898	0.0300687	0.029948	0.029828	0.0297084	0.0295895	0.029471	0.0293531	0.0292357	0.0291189	0.0290025	0.0288867	0.0287714	0.0286566	0.0285423	0.0284285	0.0283152	0.0282025
279	0.0330497	0.0329149	0.0327807	0.0326472	0.0325144	0.0323821	0.0322506	0.0321196	0.0319893	0.0318597	0.0317306	0.0316022	0.0314744	0.0313472	0.0312206	0.0310946	0.0309691	0.0308443	0.0307201	0.0305964	0.0304733	0.0303508	0.0302288	0.0301074	0.0299866	0.0298663	0.0297466	0.0296274	0.0295087	0.0293906	0.029273	0.0291559	0.0290394	0.0289234	0.0288079	0.0286929	0.0285784	0.0284644	0.028351	0.028238	0.0281255
279.5	0.0329597	0.0328252	0.0326914	0.0325582	0.0324258	0.0322939	0.0321627	0.0320321	0.0319022	0.0317729	0.0316442	0.0315161	0.0313886	0.0312618	0.0311355	0.0310098	0.0308848	0.0307603	0.0306364	0.030513	0.0303903	0.0302681	0.0301465	0.0300254	0.0299049	0.0297849	0.0296655	0.0295467	0.0294283	0.0293105	0.0291933	0.0290765	0.0289603	0.0288446	0.0287294	0.0286147	0.0285006	0.0283869	0.0282737	0.0281611	0.0280489
280	0.03287	0.0327359	0.0326025	0.0324697	0.0323375	0.0322061	0.0320752	0.031945	0.0318154	0.0316864	0.0315581	0.0314304	0.0313033	0.0311767	0.0310508	0.0309255	0.0308008	0.0306766	0.0305531	0.0304301	0.0303076	0.0301858	0.0300645	0.0299438	0.0298236	0.029704	0.0295849	0.0294663	0.0293483	0.0292308	0.0291139	0.0289975	0.0288816	0.0287662	0.0286513	0.0285369	0.0284231	0.0283097	0.0281969	0.0280845	0.0279726
280.5	0.0327808	0.032647	0.0325139	0.0323815	0.0322497	0.0321186	0.0319881	0.0318583	0.031729	0.0316004	0.0314724	0.031345	0.0312183	0.0310921	0.0309665	0.0308415	0.0307172	0.0305933	0.0304701	0.0303475	0.0302254	0.0301038	0.0299829	0.0298625	0.0297426	0.0296233	0.0295046	0.0293863	0.0292687	0.0291515	0.0290349	0.0289188	0.0288032	0.0286881	0.0285735	0.0284595	0.0283459	0.0282329	0.0281204	0.0280083	0.0278967
281	0.0326919	0.0325585	0.0324258	0.0322937	0.0321623	0.0320316	0.0319014	0.0317719	0.031643	0.0315148	0.0313871	0.0312601	0.0311337	0.0310078	0.0308826	0.030758	0.0306339	0.0305104	0.0303875	0.0302652	0.0301435	0.0300223	0.0299016	0.0297816	0.029662	0.0295431	0.0294246	0.0293067	0.0291894	0.0290725	0.0289562	0.0288404	0.0287251	0.0286104	0.0284961	0.0283824	0.0282692	0.0281564	0.0280442	0.0279324	0.0278211
281.5	0.0326034	0.0324704	0.0323381	0.0322064	0.0320753	0.0319449	0.0318151	0.031686	0.0315574	0.0314295	0.0313022	0.0311755	0.0310494	0.030924	0.0307991	0.0306748	0.030551	0.0304279	0.0303054	0.0301834	0.0300619	0.0299411	0.0298208	0.029701	0.0295818	0.0294632	0.029345	0.0292275	0.0291104	0.0289939	0.0288779	0.0287624	0.0286475	0.028533	0.0284191	0.0283056	0.0281927	0.0280803	0.0279683	0.0278569	0.0277459
282	0.0325154	0.0323827	0.0322507	0.0321194	0.0319887	0.0318586	0.0317292	0.0316004	0.0314722	0.0313446	0.0312177	0.0310913	0.0309656	0.0308405	0.0307159	0.0305919	0.0304686	0.0303458	0.0302235	0.0301019	0.0299808	0.0298602	0.0297403	0.0296208	0.029502	0.0293836	0.0292658	0.0291486	0.0290318	0.0289156	0.0287999	0.0286848	0.0285701	0.028456	0.0283424	0.0282292	0.0281166	0.0280045	0.0278928	0.0277817	0.027671
282.5	0.0324277	0.0322954	0.0321638	0.0320328	0.0319025	0.0317727	0.0316437	0.0315152	0.0313874	0.0312601	0.0311335	0.0310075	0.0308821	0.0307573	0.0306331	0.0305095	0.0303864	0.030264	0.0301421	0.0300207	0.0299	0.0297798	0.0296601	0.029541	0.0294224	0.0293044	0.0291869	0.02907	0.0289536	0.0288377	0.0287223	0.0286075	0.0284931	0.0283793	0.028266	0.0281532	0.0280408	0.027929	0.0278177	0.0277068	0.0275965
283	0.0323405	0.0322085	0.0320772	0.0319466	0.0318166	0.0316872	0.0315585	0.0314304	0.0313029	0.031176	0.0310498	0.0309241	0.030799	0.0306746	0.0305507	0.0304274	0.0303047	0.0301825	0.030061	0.02994	0.0298195	0.0296996	0.0295803	0.0294615	0.0293433	0.0292256	0.0291084	0.0289918	0.0288757	0.0287601	0.0286451	0.0285305	0.0284165	0.028303	0.02819	0.0280774	0.0279654	0.0278539	0.0277429	0.0276323	0.0275222
283.5	0.0322536	0.032122	0.0319911	0.0318608	0.0317311	0.0316021	0.0314737	0.031346	0.0312188	0.0310923	0.0309664	0.030841	0.0307163	0.0305922	0.0304686	0.0303457	0.0302233	0.0301015	0.0299802	0.0298596	0.0297394	0.0296199	0.0295009	0.0293824	0.0292645	0.0291471	0.0290303	0.0289139	0.0287982	0.0286829	0.0285681	0.0284539	0.0283402	0.028227	0.0281143	0.028002	0.0278903	0.0277791	0.0276684	0.0275581	0.0274483
284	0.0321671	0.0320359	0.0319053	0.0317753	0.031646	0.0315174	0.0313893	0.0312619	0.0311351	0.0310089	0.0308833	0.0307584	0.030634	0.0305102	0.0303869	0.0302643	0.0301423	0.0300208	0.0298999	0.0297795	0.0296597	0.0295405	0.0294218	0.0293036	0.029186	0.029069	0.0289524	0.0288364	0.028721	0.028606	0.0284916	0.0283776	0.0282642	0.0281513	0.0280389	0.027927	0.0278156	0.0277047	0.0275942	0.0274843	0.0273748
284.5	0.032081	0.0319501	0.0318199	0.0316903	0.0315613	0.031433	0.0313053	0.0311782	0.0310518	0.0309259	0.0308007	0.030676	0.030552	0.0304285	0.0303056	0.0301833	0.0300616	0.0299404	0.0298198	0.0296998	0.0295803	0.0294614	0.0293431	0.0292252	0.0291079	0.0289912	0.028875	0.0287593	0.0286441	0.0285295	0.0284153	0.0283017	0.0281886	0.028076	0.0279639	0.0278523	0.0277412	0.0276305	0.0275204	0.0274107	0.0273015
285	0.0319952	0.0318647	0.0317349	0.0316056	0.031477	0.031349	0.0312217	0.0310949	0.0309688	0.0308433	0.0307184	0.0305941	0.0304704	0.0303472	0.0302247	0.0301027	0.0299813	0.0298605	0.0297402	0.0296205	0.0295013	0.0293827	0.0292647	0.0291472	0.0290302	0.0289138	0.0287979	0.0286825	0.0285676	0.0284533	0.0283394	0.0282261	0.0281133	0.028001	0.0278892	0.0277779	0.0276671	0.0275567	0.0274469	0.0273375	0.0272286
285.5	0.0319099	0.0317797	0.0316502	0.0315213	0.0313931	0.0312654	0.0311384	0.031012	0.0308862	0.030761	0.0306365	0.0305125	0.0303891	0.0302663	0.0301441	0.0300224	0.0299013	0.0297808	0.0296609	0.0295415	0.0294227	0.0293044	0.0291866	0.0290694	0.0289528	0.0288367	0.0287211	0.028606	0.0284914	0.0283774	0.0282639	0.0281509	0.0280384	0.0279264	0.0278148	0.0277038	0.0275933	0.0274833	0.0273737	0.0272646	0.027156
286	0.0318249	0.0316951	0.0315659	0.0314374	0.0313095	0.0311822	0.0310555	0.0309294	0.030804	0.0306792	0.0305549	0.0304313	0.0303082	0.0301857	0.0300638	0.0299425	0.0298217	0.0297016	0.0295819	0.0294629	0.0293443	0.0292264	0.029109	0.0289921	0.0288757	0.0287599	0.0286446	0.0285299	0.0284156	0.0283019	0.0281887	0.0280759	0.0279637	0.027852	0.0277408	0.0276301	0.0275199	0.0274101	0.0273009	0.0271921	0.0270838
286.5	0.0317403	0.0316109	0.031482	0.0313538	0.0312263	0.0310993	0.030973	0.0308472	0.0307221	0.0305976	0.0304737	0.0303504	0.0302276	0.0301055	0.0299839	0.0298629	0.0297425	0.0296226	0.0295033	0.0293846	0.0292664	0.0291487	0.0290316	0.028915	0.028799	0.0286835	0.0285685	0.0284541	0.0283401	0.0282267	0.0281138	0.0280014	0.0278894	0.027778	0.0276671	0.0275567	0.0274468	0.0273373	0.0272283	0.0271198	0.0270118
287	0.0316561	0.031527	0.0313985	0.0312706	0.0311434	0.0310168	0.0308908	0.0307654	0.0306406	0.0305164	0.0303929	0.0302699	0.0301475	0.0300256	0.0299044	0.0297837	0.0296636	0.029544	0.0294251	0.0293066	0.0291887	0.0290714	0.0289546	0.0288383	0.0287226	0.0286074	0.0284927	0.0283786	0.0282649	0.0281518	0.0280392	0.0279271	0.0278155	0.0277044	0.0275938	0.0274836	0.027374	0.0272648	0.0271561	0.0270479	0.0269402
287.5	0.0315723	0.0314435	0.0313153	0.0311878	0.0310609	0.0309346	0.030809	0.0306839	0.0305595	0.0304356	0.0303124	0.0301897	0.0300676	0.0299461	0.0298252	0.0297048	0.029585	0.0294658	0.0293471	0.029229	0.0291115	0.0289944	0.0288779	0.028762	0.0286466	0.0285317	0.0284173	0.0283035	0.0281901	0.0280773	0.027965	0.0278532	0.0277418	0.027631	0.0275207	0.0274109	0.0273015	0.0271926	0.0270842	0.0269763	0.0268689
288	0.0314888	0.0313603	0.0312325	0.0311054	0.0309788	0.0308529	0.0307275	0.0306028	0.0304787	0.0303552	0.0302322	0.0301099	0.0299881	0.029867	0.0297464	0.0296263	0.0295068	0.0293879	0.0292696	0.0291518	0.0290345	0.0289178	0.0288016	0.028686	0.0285709	0.0284563	0.0283422	0.0282286	0.0281156	0.0280031	0.0278911	0.0277795	0.0276685	0.027558	0.027448	0.0273384	0.0272294	0.0271208	0.0270127	0.026905	0.0267979
288.5	0.0314057	0.0312776	0.0311501	0.0310233	0.030897	0.0307714	0.0306464	0.030522	0.0303983	0.0302751	0.0301525	0.0300304	0.029909	0.0297881	0.0296679	0.0295481	0.029429	0.0293104	0.0291923	0.0290748	0.0289579	0.0288415	0.0287256	0.0286103	0.0284955	0.0283812	0.0282674	0.0281542	0.0280414	0.0279292	0.0278175	0.0277063	0.0275955	0.0274853	0.0273756	0.0272663	0.0271575	0.0270492	0.0269414	0.0268341	0.0267272
289	0.0313229	0.0311952	0.031068	0.0309415	0.0308156	0.0306904	0.0305657	0.0304416	0.0303182	0.0301953	0.030073	0.0299513	0.0298302	0.0297097	0.0295897	0.0294703	0.0293515	0.0292332	0.0291154	0.0289983	0.0288816	0.0287655	0.02865	0.0285349	0.0284204	0.0283064	0.028193	0.02808	0.0279676	0.0278556	0.0277442	0.0276333	0.0275229	0.0274129	0.0273035	0.0271945	0.027086	0.026978	0.0268705	0.0267634	0.0266568
289.5	0.0312405	0.0311131	0.0309863	0.0308601	0.0307346	0.0306096	0.0304853	0.0303616	0.0302384	0.0301159	0.0299939	0.0298726	0.0297518	0.0296315	0.0295119	0.0293928	0.0292743	0.0291563	0.0290389	0.028922	0.0288057	0.0286899	0.0285746	0.0284599	0.0283457	0.028232	0.0281188	0.0280062	0.0278941	0.0277824	0.0276713	0.0275606	0.0274505	0.0273409	0.0272317	0.027123	0.0270148	0.0269071	0.0267998	0.0266931	0.0265867
290	0.0311585	0.0310314	0.030905	0.0307791	0.0306539	0.0305293	0.0304053	0.0302819	0.0301591	0.0300368	0.0299152	0.0297941	0.0296737	0.0295538	0.0294344	0.0293157	0.0291974	0.0290798	0.0289627	0.0288461	0.0287301	0.0286146	0.0284996	0.0283852	0.0282713	0.0281579	0.028045	0.0279327	0.0278208	0.0277095	0.0275987	0.0274883	0.0273785	0.0272691	0.0271602	0.0270518	0.0269439	0.0268365	0.0267295	0.026623	0.026517
290.5	0.0310768	0.0309501	0.030824	0.0306985	0.0305736	0.0304493	0.0303256	0.0302025	0.03008	0.0299581	0.0298368	0.0297161	0.0295959	0.0294763	0.0293573	0.0292388	0.0291209	0.0290036	0.0288868	0.0287705	0.0286548	0.0285396	0.028425	0.0283108	0.0281972	0.0280841	0.0279716	0.0278595	0.027748	0.0276369	0.0275264	0.0274163	0.0273067	0.0271977	0.0270891	0.026981	0.0268733	0.0267662	0.0266595	0.0265533	0.0264475
291	0.0309955	0.0308691	0.0307433	0.0306181	0.0304936	0.0303696	0.0302462	0.0301235	0.0300013	0.0298797	0.0297587	0.0296383	0.0295185	0.0293992	0.0292805	0.0291623	0.0290448	0.0289277	0.0288112	0.0286953	0.0285798	0.028465	0.0283506	0.0282368	0.0281235	0.0280107	0.0278984	0.0277866	0.0276754	0.0275646	0.0274544	0.0273446	0.0272353	0.0271265	0.0270182	0.0269104	0.0268031	0.0266962	0.0265898	0.0264838	0.0263783
291.5	0.0309146	0.0307885	0.030663	0.0305382	0.0304139	0.0302903	0.0301672	0.0300448	0.029923	0.0298017	0.029681	0.0295609	0.0294414	0.0293224	0.029204	0.0290862	0.0289689	0.0288522	0.028736	0.0286203	0.0285052	0.0283906	0.0282766	0.0281631	0.02805	0.0279375	0.0278256	0.0277141	0.0276031	0.0274927	0.0273827	0.0272732	0.0271642	0.0270557	0.0269477	0.0268401	0.0267331	0.0266265	0.0265204	0.0264147	0.0263095
292	0.030834	0.0307082	0.0305831	0.0304585	0.0303346	0.0302113	0.0300886	0.0299665	0.029845	0.029724	0.0296036	0.0294839	0.0293646	0.029246	0.0291279	0.0290104	0.0288934	0.028777	0.0286611	0.0285457	0.0284309	0.0283166	0.0282029	0.0280896	0.0279769	0.0278647	0.027753	0.0276419	0.0275312	0.027421	0.0273113	0.0272021	0.0270934	0.0269852	0.0268775	0.0267702	0.0266634	0.0265571	0.0264512	0.0263459	0.0262409
292.5	0.0307537	0.0306283	0.0305035	0.0303793	0.0302557	0.0301327	0.0300103	0.0298885	0.0297673	0.0296467	0.0295266	0.0294071	0.0292882	0.0291699	0.0290521	0.0289349	0.0288182	0.0287021	0.0285865	0.0284714	0.0283569	0.0282429	0.0281295	0.0280166	0.0279041	0.0277922	0.0276808	0.0275699	0.0274595	0.0273497	0.0272403	0.0271314	0.0270229	0.026915	0.0268075	0.0267006	0.026594	0.026488	0.0263824	0.0262773	0.0261727
293	0.0306738	0.0305487	0.0304242	0.0303003	0.0301771	0.0300544	0.0299323	0.0298108	0.0296899	0.0295696	0.0294499	0.0293307	0.0292121	0.0290941	0.0289766	0.0288597	0.0287433	0.0286275	0.0285122	0.0283975	0.0282833	0.0281696	0.0280564	0.0279438	0.0278317	0.02772	0.0276089	0.0274983	0.0273882	0.0272786	0.0271695	0.0270609	0.0269527	0.0268451	0.0267379	0.0266312	0.026525	0.0264192	0.0263139	0.0262091	0.0261047
293.5	0.0305942	0.0304694	0.0303453	0.0302217	0.0300988	0.0299764	0.0298547	0.0297335	0.0296129	0.0294929	0.0293735	0.0292547	0.0291364	0.0290186	0.0289015	0.0287849	0.0286688	0.0285533	0.0284383	0.0283238	0.0282099	0.0280965	0.0279837	0.0278713	0.0277595	0.0276482	0.0275373	0.027427	0.0273172	0.0272079	0.0270991	0.0269907	0.0268829	0.0267755	0.0266686	0.0265622	0.0264562	0.0263507	0.0262457	0.0261411	0.026037
294	0.030515	0.0303905	0.0302667	0.0301435	0.0300208	0.0298988	0.0297774	0.0296565	0.0295363	0.0294166	0.0292975	0.0291789	0.0290609	0.0289435	0.0288267	0.0287103	0.0285946	0.0284794	0.0283647	0.0282505	0.0281369	0.0280238	0.0279112	0.0277992	0.0276876	0.0275766	0.0274661	0.027356	0.0272465	0.0271375	0.0270289	0.0269209	0.0268133	0.0267062	0.0265996	0.0264934	0.0263877	0.0262825	0.0261778	0.0260735	0.0259696
294.5	0.0304361	0.030312	0.0301885	0.0300655	0.0299432	0.0298215	0.0297004	0.0295799	0.0294599	0.0293405	0.0292217	0.0291035	0.0289858	0.0288687	0.0287522	0.0286361	0.0285207	0.0284058	0.0282914	0.0281775	0.0280642	0.0279514	0.0278391	0.0277273	0.0276161	0.0275053	0.0273951	0.0272853	0.0271761	0.0270673	0.0269591	0.0268513	0.026744	0.0266372	0.0265308	0.026425	0.0263196	0.0262146	0.0261101	0.0260061	0.0259025
295	0.0303576	0.0302338	0.0301106	0.029988	0.029866	0.0297446	0.0296238	0.0295035	0.0293839	0.0292648	0.0291463	0.0290284	0.028911	0.0287942	0.028678	0.0285623	0.0284471	0.0283325	0.0282184	0.0281048	0.0279918	0.0278793	0.0277673	0.0276558	0.0275448	0.0274344	0.0273244	0.027215	0.027106	0.0269975	0.0268895	0.026782	0.026675	0.0265685	0.0264624	0.0263568	0.0262517	0.026147	0.0260428	0.025939	0.0258357
295.5	0.0302794	0.0301559	0.030033	0.0299107	0.029789	0.0296679	0.0295474	0.0294275	0.0293082	0.0291894	0.0290713	0.0289536	0.0288366	0.0287201	0.0286041	0.0284887	0.0283738	0.0282595	0.0281457	0.0280324	0.0279197	0.0278075	0.0276958	0.0275846	0.0274739	0.0273637	0.027254	0.0271449	0.0270362	0.026928	0.0268203	0.0267131	0.0266063	0.0265001	0.0263943	0.0262889	0.0261841	0.0260797	0.0259757	0.0258722	0.0257692
296	0.0302015	0.0300783	0.0299557	0.0298338	0.0297124	0.0295916	0.0294715	0.0293519	0.0292328	0.0291144	0.0289965	0.0288792	0.0287624	0.0286462	0.0285306	0.0284154	0.0283009	0.0281868	0.0280733	0.0279604	0.0278479	0.027736	0.0276246	0.0275137	0.0274033	0.0272934	0.027184	0.0270751	0.0269667	0.0268588	0.0267513	0.0266444	0.0265379	0.0264319	0.0263264	0.0262213	0.0261168	0.0260126	0.0259089	0.0258057	0.025703
296.5	0.0301239	0.0300011	0.0298788	0.0297572	0.0296361	0.0295157	0.0293958	0.0292765	0.0291578	0.0290396	0.0289221	0.028805	0.0286886	0.0285727	0.0284573	0.0283425	0.0282282	0.0281145	0.0280013	0.0278886	0.0277764	0.0276648	0.0275537	0.027443	0.0273329	0.0272233	0.0271142	0.0270056	0.0268975	0.0267898	0.0266827	0.026576	0.0264698	0.0263641	0.0262588	0.0261541	0.0260497	0.0259459	0.0258425	0.0257395	0.025637
297	0.0300467	0.0299242	0.0298023	0.0296809	0.0295602	0.02944	0.0293205	0.0292015	0.0290831	0.0289652	0.0288479	0.0287312	0.0286151	0.0284995	0.0283844	0.0282699	0.0281559	0.0280424	0.0279295	0.0278171	0.0277053	0.0275939	0.0274831	0.0273727	0.0272629	0.0271536	0.0270447	0.0269364	0.0268286	0.0267212	0.0266143	0.0265079	0.026402	0.0262966	0.0261916	0.0260871	0.025983	0.0258794	0.0257763	0.0256736	0.0255713
297.5	0.0299698	0.0298476	0.029726	0.029605	0.0294845	0.0293647	0.0292454	0.0291268	0.0290087	0.0288911	0.0287741	0.0286577	0.0285419	0.0284265	0.0283118	0.0281975	0.0280839	0.0279707	0.0278581	0.027746	0.0276344	0.0275233	0.0274128	0.0273027	0.0271932	0.0270841	0.0269756	0.0268675	0.0267599	0.0266529	0.0265463	0.0264401	0.0263345	0.0262293	0.0261246	0.0260203	0.0259166	0.0258132	0.0257103	0.0256079	0.0255059
298	0.0298933	0.0297714	0.0296501	0.0295294	0.0294092	0.0292897	0.0291707	0.0290524	0.0289346	0.0288173	0.0287006	0.0285845	0.028469	0.0283539	0.0282395	0.0281255	0.0280121	0.0278993	0.0277869	0.0276751	0.0275638	0.027453	0.0273428	0.027233	0.0271237	0.027015	0.0269067	0.0267989	0.0266916	0.0265848	0.0264785	0.0263726	0.0262672	0.0261623	0.0260579	0.0259539	0.0258504	0.0257473	0.0256447	0.0255425	0.0254408
298.5	0.029817	0.0296954	0.0295745	0.0294541	0.0293342	0.029215	0.0290964	0.0289783	0.0288608	0.0287438	0.0286275	0.0285116	0.0283964	0.0282817	0.0281675	0.0280538	0.0279407	0.0278281	0.0277161	0.0276046	0.0274935	0.027383	0.027273	0.0271636	0.0270546	0.0269461	0.0268381	0.0267306	0.0266236	0.026517	0.026411	0.0263054	0.0262003	0.0260956	0.0259915	0.0258878	0.0257845	0.0256817	0.0255793	0.0254774	0.025376
299	0.0297411	0.0296198	0.0294992	0.0293791	0.0292596	0.0291406	0.0290223	0.0289045	0.0287873	0.0286707	0.0285546	0.0284391	0.0283241	0.0282097	0.0280958	0.0279824	0.0278696	0.0277573	0.0276455	0.0275343	0.0274236	0.0273134	0.0272036	0.0270944	0.0269857	0.0268775	0.0267698	0.0266626	0.0265558	0.0264496	0.0263438	0.0262385	0.0261336	0.0260292	0.0259253	0.0258219	0.0257189	0.0256163	0.0255142	0.0254126	0.0253114
299.5	0.0296655	0.0295446	0.0294242	0.0293044	0.0291852	0.0290666	0.0289485	0.0288311	0.0287142	0.0285978	0.028482	0.0283668	0.0282521	0.028138	0.0280244	0.0279113	0.0277988	0.0276868	0.0275753	0.0274643	0.0273539	0.027244	0.0271345	0.0270256	0.0269172	0.0268092	0.0267018	0.0265948	0.0264884	0.0263824	0.0262768	0.0261718	0.0260672	0.0259631	0.0258595	0.0257563	0.0256536	0.0255513	0.0254494	0.0253481	0.0252471
300	0.0295903	0.0294696	0.0293495	0.0292301	0.0291112	0.0289928	0.0288751	0.0287579	0.0286413	0.0285253	0.0284098	0.0282948	0.0281805	0.0280666	0.0279533	0.0278405	0.0277283	0.0276166	0.0275054	0.0273947	0.0272845	0.0271749	0.0270657	0.026957	0.0268489	0.0267412	0.0266341	0.0265274	0.0264212	0.0263155	0.0262102	0.0261054	0.0260011	0.0258973	0.0257939	0.025691	0.0255885	0.0254865	0.0253849	0.0252838	0.0251831
300.5	0.0295153	0.029395	0.0292752	0.029156	0.0290374	0.0289194	0.028802	0.0286851	0.0285688	0.028453	0.0283378	0.0282232	0.0281091	0.0279955	0.0278825	0.02777	0.0276581	0.0275466	0.0274357	0.0273253	0.0272154	0.027106	0.0269972	0.0268888	0.0267809	0.0266735	0.0265666	0.0264602	0.0263543	0.0262488	0.0261438	0.0260393	0.0259353	0.0258317	0.0257286	0.0256259	0.0255237	0.0254219	0.0253206	0.0252198	0.0251193
301	0.0294407	0.0293206	0.0292012	0.0290823	0.028964	0.0288463	0.0287291	0.0286126	0.0284965	0.0283811	0.0282662	0.0281518	0.028038	0.0279247	0.027812	0.0276998	0.0275881	0.027477	0.0273663	0.0272562	0.0271466	0.0270375	0.0269289	0.0268208	0.0267132	0.0266061	0.0264995	0.0263933	0.0262877	0.0261825	0.0260778	0.0259735	0.0258697	0.0257664	0.0256636	0.0255612	0.0254592	0.0253577	0.0252566	0.025156	0.0250558
301.5	0.0293664	0.0292466	0.0291274	0.0290089	0.0288909	0.0287735	0.0286566	0.0285403	0.0284246	0.0283094	0.0281948	0.0280808	0.0279672	0.0278543	0.0277418	0.0276299	0.0275185	0.0274076	0.0272973	0.0271874	0.0270781	0.0269693	0.026861	0.0267531	0.0266458	0.026539	0.0264326	0.0263267	0.0262213	0.0261164	0.026012	0.025908	0.0258045	0.0257014	0.0255988	0.0254967	0.025395	0.0252937	0.0251929	0.0250925	0.0249926
302	0.0292923	0.0291729	0.029054	0.0289358	0.0288181	0.028701	0.0285844	0.0284684	0.028353	0.0282381	0.0281238	0.02801	0.0278968	0.0277841	0.0276719	0.0275603	0.0274492	0.0273386	0.0272285	0.0271189	0.0270099	0.0269013	0.0267933	0.0266857	0.0265787	0.0264721	0.026366	0.0262604	0.0261553	0.0260506	0.0259464	0.0258427	0.0257395	0.0256367	0.0255343	0.0254324	0.025331	0.02523	0.0251295	0.0250293	0.0249297
302.5	0.0292186	0.0290995	0.0289809	0.028863	0.0287456	0.0286287	0.0285125	0.0283968	0.0282817	0.0281671	0.028053	0.0279395	0.0278266	0.0277142	0.0276023	0.027491	0.0273801	0.0272698	0.02716	0.0270507	0.0269419	0.0268337	0.0267259	0.0266186	0.0265118	0.0264055	0.0262997	0.0261944	0.0260895	0.0259851	0.0258812	0.0257777	0.0256747	0.0255722	0.0254701	0.0253685	0.0252673	0.0251666	0.0250663	0.0249664	0.024867
303	0.0291452	0.0290264	0.0289081	0.0287905	0.0286734	0.0285568	0.0284409	0.0283255	0.0282106	0.0280963	0.0279826	0.0278694	0.0277567	0.0276446	0.027533	0.0274219	0.0273114	0.0272013	0.0270918	0.0269828	0.0268743	0.0267663	0.0266588	0.0265518	0.0264452	0.0263392	0.0262337	0.0261286	0.026024	0.0259199	0.0258162	0.025713	0.0256103	0.025508	0.0254062	0.0253048	0.0252039	0.0251034	0.0250033	0.0249037	0.0248046
303.5	0.0290722	0.0289536	0.0288357	0.0287183	0.0286015	0.0284852	0.0283696	0.0282544	0.0281399	0.0280259	0.0279124	0.0277995	0.0276871	0.0275753	0.027464	0.0273532	0.0272429	0.0271331	0.0270239	0.0269151	0.0268069	0.0266992	0.026592	0.0264852	0.026379	0.0262732	0.0261679	0.0260631	0.0259587	0.0258549	0.0257515	0.0256485	0.0255461	0.025444	0.0253425	0.0252414	0.0251407	0.0250404	0.0249407	0.0248413	0.0247424
304	0.0289994	0.0288811	0.0287635	0.0286464	0.0285299	0.0284139	0.0282985	0.0281837	0.0280694	0.0279557	0.0278425	0.0277299	0.0276178	0.0275063	0.0273952	0.0272847	0.0271747	0.0270652	0.0269562	0.0268478	0.0267398	0.0266324	0.0265254	0.0264189	0.0263129	0.0262074	0.0261024	0.0259979	0.0258938	0.0257902	0.025687	0.0255844	0.0254821	0.0253804	0.0252791	0.0251782	0.0250778	0.0249778	0.0248783	0.0247791	0.0246805
304.5	0.0289269	0.0288089	0.0286916	0.0285748	0.0284586	0.0283429	0.0282278	0.0281133	0.0279993	0.0278859	0.027773	0.0276606	0.0275488	0.0274375	0.0273268	0.0272165	0.0271068	0.0269976	0.0268889	0.0267807	0.026673	0.0265658	0.0264591	0.0263529	0.0262472	0.026142	0.0260372	0.0259329	0.0258291	0.0257257	0.0256229	0.0255204	0.0254185	0.025317	0.0252159	0.0251153	0.0250151	0.0249154	0.0248161	0.0247172	0.0246188
305	0.0288547	0.0287371	0.02862	0.0285035	0.0283876	0.0282722	0.0281574	0.0280431	0.0279294	0.0278163	0.0277037	0.0275916	0.0274801	0.0273691	0.0272586	0.0271486	0.0270392	0.0269302	0.0268218	0.0267139	0.0266065	0.0264996	0.0263931	0.0262872	0.0261817	0.0260767	0.0259722	0.0258682	0.0257647	0.0256616	0.025559	0.0254568	0.0253551	0.0252538	0.025153	0.0250527	0.0249527	0.0248533	0.0247542	0.0246556	0.0245574
305.5	0.0287828	0.0286655	0.0285487	0.0284325	0.0283168	0.0282018	0.0280872	0.0279733	0.0278599	0.027747	0.0276347	0.0275229	0.0274116	0.0273009	0.0271907	0.027081	0.0269718	0.0268632	0.026755	0.0266474	0.0265402	0.0264336	0.0263274	0.0262217	0.0261165	0.0260118	0.0259076	0.0258038	0.0257005	0.0255977	0.0254953	0.0253934	0.0252919	0.0251909	0.0250904	0.0249903	0.0248906	0.0247914	0.0246926	0.0245942	0.0244963
306	0.0287112	0.0285942	0.0284777	0.0283618	0.0282464	0.0281316	0.0280174	0.0279037	0.0277906	0.027678	0.027566	0.0274544	0.0273435	0.027233	0.0271231	0.0270137	0.0269048	0.0267964	0.0266885	0.0265811	0.0264742	0.0263678	0.0262619	0.0261565	0.0260516	0.0259471	0.0258432	0.0257397	0.0256366	0.025534	0.0254319	0.0253303	0.0252291	0.0251283	0.025028	0.0249282	0.0248287	0.0247297	0.0246312	0.0245331	0.0244354
306.5	0.0286399	0.0285232	0.028407	0.0282913	0.0281763	0.0280618	0.0279478	0.0278344	0.0277216	0.0276093	0.0274975	0.0273863	0.0272756	0.0271654	0.0270557	0.0269466	0.026838	0.0267299	0.0266222	0.0265151	0.0264085	0.0263024	0.0261968	0.0260916	0.0259869	0.0258827	0.025779	0.0256758	0.025573	0.0254707	0.0253688	0.0252674	0.0251665	0.025066	0.0249659	0.0248663	0.0247671	0.0246684	0.0245701	0.0244722	0.0243747
307	0.028569	0.0284525	0.0283366	0.0282212	0.0281064	0.0279922	0.0278786	0.0277655	0.0276529	0.0275409	0.0274294	0.0273184	0.027208	0.0270981	0.0269887	0.0268798	0.0267715	0.0266636	0.0265563	0.0264494	0.0263431	0.0262372	0.0261318	0.0260269	0.0259225	0.0258186	0.0257151	0.0256121	0.0255096	0.0254076	0.0253059	0.0252048	0.0251041	0.0250038	0.024904	0.0248047	0.0247057	0.0246073	0.0245092	0.0244116	0.0243144
307.5	0.0284983	0.0283821	0.0282664	0.0281514	0.0280369	0.027923	0.0278096	0.0276967	0.0275845	0.0274727	0.0273615	0.0272508	0.0271407	0.027031	0.0269219	0.0268133	0.0267052	0.0265976	0.0264906	0.026384	0.0262779	0.0261723	0.0260672	0.0259626	0.0258584	0.0257547	0.0256515	0.0255488	0.0254465	0.0253447	0.0252433	0.0251424	0.025042	0.024942	0.0248424	0.0247433	0.0246446	0.0245464	0.0244486	0.0243512	0.0242542
308	0.0284278	0.0283119	0.0281966	0.0280818	0.0279676	0.027854	0.0277409	0.0276283	0.0275163	0.0274048	0.0272939	0.0271835	0.0270736	0.0269643	0.0268554	0.0267471	0.0266393	0.0265319	0.0264251	0.0263188	0.026213	0.0261077	0.0260028	0.0258984	0.0257945	0.0256911	0.0255882	0.0254857	0.0253837	0.0252821	0.025181	0.0250804	0.0249802	0.0248804	0.0247811	0.0246822	0.0245838	0.0244858	0.0243882	0.0242911	0.0241943
308.5	0.0283577	0.0282421	0.028127	0.0280126	0.0278986	0.0277853	0.0276724	0.0275602	0.0274484	0.0273373	0.0272266	0.0271165	0.0270068	0.0268978	0.0267892	0.0266811	0.0265736	0.0264665	0.02636	0.0262539	0.0261483	0.0260433	0.0259387	0.0258346	0.0257309	0.0256278	0.0255251	0.0254228	0.0253211	0.0252198	0.0251189	0.0250185	0.0249186	0.0248191	0.02472	0.0246214	0.0245232	0.0244254	0.0243281	0.0242312	0.0241347
309	0.0282879	0.0281725	0.0280578	0.0279436	0.0278299	0.0277168	0.0276043	0.0274923	0.0273809	0.0272699	0.0271596	0.0270497	0.0269404	0.0268315	0.0267232	0.0266154	0.0265081	0.0264014	0.0262951	0.0261893	0.026084	0.0259792	0.0258748	0.025771	0.0256676	0.0255647	0.0254622	0.0253603	0.0252587	0.0251577	0.0250571	0.0249569	0.0248572	0.024758	0.0246591	0.0245608	0.0244628	0.0243653	0.0242682	0.0241715	0.0240753
309.5	0.0282183	0.0281033	0.0279888	0.0278749	0.0277615	0.0276487	0.0275364	0.0274247	0.0273135	0.0272029	0.0270928	0.0269832	0.0268741	0.0267656	0.0266575	0.02655	0.026443	0.0263365	0.0262304	0.0261249	0.0260199	0.0259153	0.0258112	0.0257076	0.0256045	0.0255018	0.0253997	0.0252979	0.0251967	0.0250959	0.0249955	0.0248956	0.0247961	0.0246971	0.0245985	0.0245004	0.0244027	0.0243054	0.0242086	0.0241121	0.0240161
310	0.0281491	0.0280343	0.0279201	0.0278065	0.0276934	0.0275808	0.0274689	0.0273574	0.0272465	0.0271361	0.0270263	0.026917	0.0268082	0.0266999	0.0265921	0.0264849	0.0263781	0.0262718	0.0261661	0.0260608	0.025956	0.0258517	0.0257479	0.0256445	0.0255417	0.0254393	0.0253373	0.0252359	0.0251348	0.0250343	0.0249342	0.0248345	0.0247353	0.0246365	0.0245382	0.0244403	0.0243428	0.0242458	0.0241492	0.024053	0.0239572
310.5	0.0280801	0.0279656	0.0278517	0.0277383	0.0276255	0.0275133	0.0274015	0.0272904	0.0271797	0.0270696	0.0269601	0.026851	0.0267425	0.0266345	0.026527	0.02642	0.0263135	0.0262075	0.026102	0.0259969	0.0258924	0.0257884	0.0256848	0.0255817	0.0254791	0.025377	0.0252753	0.025174	0.0250733	0.024973	0.0248731	0.0247737	0.0246747	0.0245762	0.0244781	0.0243804	0.0242832	0.0241864	0.02409	0.0239941	0.0238985
311	0.0280114	0.0278972	0.0277835	0.0276705	0.0275579	0.0274459	0.0273345	0.0272236	0.0271133	0.0270034	0.0268941	0.0267853	0.0266771	0.0265693	0.0264621	0.0263553	0.0262491	0.0261434	0.0260381	0.0259334	0.0258291	0.0257253	0.025622	0.0255192	0.0254168	0.0253149	0.0252134	0.0251125	0.025012	0.0249119	0.0248123	0.0247131	0.0246144	0.0245161	0.0244182	0.0243208	0.0242238	0.0241272	0.0240311	0.0239354	0.0238401
311.5	0.0279429	0.027829	0.0277157	0.0276029	0.0274906	0.0273789	0.0272677	0.0271571	0.027047	0.0269375	0.0268284	0.0267199	0.0266119	0.0265044	0.0263974	0.026291	0.026185	0.0260795	0.0259745	0.02587	0.025766	0.0256625	0.0255594	0.0254568	0.0253547	0.0252531	0.0251519	0.0250512	0.0249509	0.0248511	0.0247517	0.0246528	0.0245543	0.0244562	0.0243586	0.0242614	0.0241647	0.0240683	0.0239724	0.0238769	0.0237819
312	0.0278748	0.0277612	0.0276481	0.0275355	0.0274236	0.0273121	0.0272013	0.0270909	0.0269811	0.0268718	0.026763	0.0266548	0.026547	0.0264398	0.0263331	0.0262269	0.0261212	0.0260159	0.0259112	0.025807	0.0257032	0.0255999	0.0254971	0.0253948	0.0252929	0.0251915	0.0250906	0.0249901	0.0248901	0.0247905	0.0246913	0.0245927	0.0244944	0.0243966	0.0242992	0.0242023	0.0241058	0.0240097	0.023914	0.0238187	0.0237239
312.5	0.0278069	0.0276936	0.0275808	0.0274685	0.0273568	0.0272456	0.027135	0.0270249	0.0269154	0.0268064	0.0266979	0.0265899	0.0264824	0.0263754	0.026269	0.026163	0.0260576	0.0259526	0.0258481	0.0257441	0.0256406	0.0255376	0.025435	0.025333	0.0252313	0.0251302	0.0250295	0.0249293	0.0248295	0.0247301	0.0246313	0.0245328	0.0244348	0.0243372	0.0242401	0.0241434	0.0240471	0.0239512	0.0238558	0.0237608	0.0236662
313	0.0277393	0.0276262	0.0275137	0.0274017	0.0272903	0.0271794	0.0270691	0.0269593	0.02685	0.0267412	0.026633	0.0265252	0.026418	0.0263113	0.0262051	0.0260994	0.0259942	0.0258895	0.0257853	0.0256816	0.0255783	0.0254755	0.0253732	0.0252714	0.02517	0.0250691	0.0249687	0.0248687	0.0247691	0.02467	0.0245714	0.0244732	0.0243754	0.0242781	0.0241812	0.0240847	0.0239887	0.023893	0.0237978	0.0237031	0.0236087
313.5	0.027672	0.0275592	0.0274469	0.0273352	0.0272241	0.0271135	0.0270034	0.0268938	0.0267848	0.0266763	0.0265683	0.0264609	0.0263539	0.0262475	0.0261416	0.0260361	0.0259312	0.0258267	0.0257227	0.0256193	0.0255163	0.0254137	0.0253117	0.0252101	0.025109	0.0250083	0.0249081	0.0248084	0.0247091	0.0246102	0.0245118	0.0244138	0.0243163	0.0242192	0.0241225	0.0240263	0.0239305	0.0238351	0.0237401	0.0236456	0.0235514
314	0.027605	0.0274924	0.0273804	0.027269	0.0271581	0.0270478	0.026938	0.0268287	0.0267199	0.0266117	0.026504	0.0263968	0.0262901	0.0261839	0.0260782	0.025973	0.0258683	0.0257641	0.0256604	0.0255572	0.0254544	0.0253522	0.0252504	0.025149	0.0250481	0.0249477	0.0248478	0.0247483	0.0246492	0.0245506	0.0244524	0.0243547	0.0242574	0.0241605	0.0240641	0.0239681	0.0238725	0.0237774	0.0236826	0.0235883	0.0234944
314.5	0.0275382	0.0274259	0.0273142	0.027203	0.0270924	0.0269823	0.0268728	0.0267638	0.0266553	0.0265473	0.0264399	0.0263329	0.0262265	0.0261206	0.0260151	0.0259102	0.0258058	0.0257018	0.0255984	0.0254954	0.0253929	0.0252909	0.0251893	0.0250882	0.0249876	0.0248874	0.0247877	0.0246884	0.0245896	0.0244912	0.0243933	0.0242958	0.0241987	0.0241021	0.0240059	0.0239101	0.0238148	0.0237199	0.0236254	0.0235313	0.0234376
315	0.0274717	0.0273597	0.0272482	0.0271373	0.027027	0.0269172	0.0268079	0.0266991	0.0265909	0.0264832	0.026376	0.0262693	0.0261632	0.0260575	0.0259523	0.0258476	0.0257435	0.0256398	0.0255366	0.0254338	0.0253316	0.0252298	0.0251285	0.0250276	0.0249272	0.0248273	0.0247278	0.0246288	0.0245302	0.0244321	0.0243344	0.0242371	0.0241403	0.0240439	0.023948	0.0238524	0.0237573	0.0236626	0.0235683	0.0234744	0.023381
315.5	0.0274054	0.0272937	0.0271825	0.0270719	0.0269618	0.0268523	0.0267432	0.0266348	0.0265268	0.0264193	0.0263124	0.026206	0.0261001	0.0259947	0.0258898	0.0257853	0.0256814	0.025578	0.025475	0.0253725	0.0252705	0.025169	0.0250679	0.0249673	0.0248671	0.0247675	0.0246682	0.0245694	0.0244711	0.0243732	0.0242757	0.0241787	0.0240821	0.023986	0.0238902	0.0237949	0.0237	0.0236056	0.0235115	0.0234179	0.0233246
316	0.0273394	0.027228	0.0271171	0.0270067	0.0268969	0.0267876	0.0266789	0.0265706	0.0264629	0.0263557	0.0262491	0.0261429	0.0260373	0.0259321	0.0258274	0.0257233	0.0256196	0.0255164	0.0254137	0.0253114	0.0252097	0.0251084	0.0250076	0.0249072	0.0248073	0.0247079	0.0246089	0.0245103	0.0244122	0.0243145	0.0242173	0.0241205	0.0240242	0.0239283	0.0238328	0.0237377	0.023643	0.0235488	0.0234549	0.0233615	0.0232685
316.5	0.0272737	0.0271625	0.0270519	0.0269418	0.0268322	0.0267232	0.0266147	0.0265068	0.0263993	0.0262924	0.026186	0.0260801	0.0259747	0.0258698	0.0257654	0.0256614	0.025558	0.0254551	0.0253526	0.0252506	0.0251491	0.0250481	0.0249475	0.0248474	0.0247477	0.0246485	0.0245497	0.0244514	0.0243535	0.0242561	0.0241591	0.0240626	0.0239665	0.0238708	0.0237755	0.0236806	0.0235862	0.0234922	0.0233986	0.0233054	0.0232126
317	0.0272082	0.0270973	0.026987	0.0268771	0.0267679	0.0266591	0.0265509	0.0264432	0.026336	0.0262293	0.0261232	0.0260175	0.0259124	0.0258077	0.0257035	0.0255999	0.0254967	0.025394	0.0252918	0.02519	0.0250888	0.024988	0.0248876	0.0247877	0.0246883	0.0245893	0.0244908	0.0243928	0.0242951	0.0241979	0.0241012	0.0240049	0.023909	0.0238135	0.0237185	0.0236238	0.0235296	0.0234358	0.0233425	0.0232495	0.0231569
317.5	0.0271431	0.0270324	0.0269223	0.0268127	0.0267037	0.0265952	0.0264873	0.0263798	0.0262729	0.0261665	0.0260606	0.0259552	0.0258503	0.0257459	0.025642	0.0255385	0.0254356	0.0253332	0.0252312	0.0251297	0.0250287	0.0249281	0.024828	0.0247284	0.0246292	0.0245304	0.0244322	0.0243343	0.0242369	0.02414	0.0240435	0.0239474	0.0238517	0.0237565	0.0236617	0.0235673	0.0234733	0.0233797	0.0232866	0.0231938	0.0231015
318	0.0270781	0.0269677	0.0268579	0.0267486	0.0266398	0.0265316	0.0264239	0.0263167	0.02621	0.0261039	0.0259982	0.0258931	0.0257884	0.0256843	0.0255806	0.0254775	0.0253748	0.0252726	0.0251708	0.0250696	0.0249688	0.0248685	0.0247686	0.0246692	0.0245703	0.0244718	0.0243737	0.0242761	0.024179	0.0240822	0.023986	0.0238901	0.0237947	0.0236997	0.0236051	0.0235109	0.0234171	0.0233238	0.0232309	0.0231384	0.0230462
318.5	0.0270134	0.0269033	0.0267938	0.0266847	0.0265762	0.0264682	0.0263608	0.0262539	0.0261474	0.0260415	0.0259361	0.0258312	0.0257269	0.025623	0.0255195	0.0254166	0.0253142	0.0252122	0.0251107	0.0250097	0.0249092	0.0248091	0.0247095	0.0246103	0.0245116	0.0244134	0.0243155	0.0242182	0.0241212	0.0240247	0.0239287	0.0238331	0.0237379	0.0236431	0.0235487	0.0234548	0.0233612	0.0232681	0.0231754	0.0230831	0.0229912
319	0.026949	0.0268392	0.0267299	0.0266211	0.0265128	0.0264051	0.0262979	0.0261913	0.0260851	0.0259794	0.0258743	0.0257697	0.0256655	0.0255619	0.0254587	0.025356	0.0252538	0.0251521	0.0250509	0.0249501	0.0248498	0.02475	0.0246506	0.0245517	0.0244532	0.0243552	0.0242576	0.0241604	0.0240637	0.0239675	0.0238716	0.0237762	0.0236813	0.0235867	0.0234926	0.0233989	0.0233056	0.0232127	0.0231202	0.0230281	0.0229364
319.5	0.0268849	0.0267753	0.0266662	0.0265577	0.0264497	0.0263423	0.0262353	0.0261289	0.026023	0.0259176	0.0258127	0.0257083	0.0256044	0.025501	0.0253981	0.0252957	0.0251937	0.0250922	0.0249912	0.0248907	0.0247906	0.024691	0.0245919	0.0244932	0.024395	0.0242972	0.0241998	0.0241029	0.0240065	0.0239104	0.0238148	0.0237197	0.0236249	0.0235306	0.0234367	0.0233432	0.0232501	0.0231574	0.0230652	0.0229733	0.0228818
320	0.0268209	0.0267116	0.0266028	0.0264946	0.0263868	0.0262796	0.026173	0.0260668	0.0259611	0.025856	0.0257513	0.0256472	0.0255436	0.0254404	0.0253377	0.0252355	0.0251338	0.0250326	0.0249318	0.0248316	0.0247317	0.0246324	0.0245335	0.024435	0.024337	0.0242394	0.0241423	0.0240457	0.0239494	0.0238536	0.0237582	0.0236633	0.0235688	0.0234747	0.023381	0.0232877	0.0231949	0.0231024	0.0230104	0.0229187	0.0228275
320.5	0.0267573	0.0266482	0.0265397	0.0264317	0.0263242	0.0262173	0.0261108	0.0260049	0.0258995	0.0257946	0.0256902	0.0255863	0.0254829	0.02538	0.0252776	0.0251757	0.0250742	0.0249732	0.0248727	0.0247726	0.024673	0.0245739	0.0244752	0.024377	0.0242793	0.0241819	0.0240851	0.0239886	0.0238926	0.023797	0.0237019	0.0236072	0.0235129	0.023419	0.0233255	0.0232325	0.0231398	0.0230476	0.0229558	0.0228643	0.0227733
321	0.0266939	0.0265851	0.0264768	0.0263691	0.0262618	0.0261551	0.026049	0.0259433	0.0258382	0.0257335	0.0256294	0.0255257	0.0254226	0.0253199	0.0252177	0.025116	0.0250148	0.024914	0.0248138	0.0247139	0.0246146	0.0245157	0.0244173	0.0243193	0.0242217	0.0241246	0.024028	0.0239318	0.023836	0.0237407	0.0236457	0.0235512	0.0234572	0.0233635	0.0232703	0.0231774	0.023085	0.022993	0.0229014	0.0228102	0.0227194
321.5	0.0266307	0.0265222	0.0264141	0.0263067	0.0261997	0.0260933	0.0259873	0.0258819	0.025777	0.0256726	0.0255687	0.0254653	0.0253624	0.02526	0.0251581	0.0250566	0.0249556	0.0248551	0.0247551	0.0246555	0.0245564	0.0244577	0.0243595	0.0242618	0.0241645	0.0240676	0.0239712	0.0238752	0.0237796	0.0236845	0.0235898	0.0234955	0.0234017	0.0233083	0.0232152	0.0231226	0.0230304	0.0229386	0.0228472	0.0227562	0.0226656
322	0.0265678	0.0264595	0.0263517	0.0262445	0.0261378	0.0260316	0.025926	0.0258208	0.0257161	0.025612	0.0255083	0.0254052	0.0253025	0.0252003	0.0250986	0.0249974	0.0248967	0.0247964	0.0246966	0.0245973	0.0244984	0.0244	0.024302	0.0242045	0.0241074	0.0240108	0.0239146	0.0238188	0.0237235	0.0236286	0.0235341	0.0234401	0.0233464	0.0232532	0.0231604	0.023068	0.022976	0.0228845	0.0227933	0.0227025	0.0226121
322.5	0.0265051	0.0263971	0.0262896	0.0261826	0.0260762	0.0259702	0.0258648	0.0257599	0.0256555	0.0255516	0.0254482	0.0253453	0.0252429	0.0251409	0.0250395	0.0249385	0.024838	0.0247379	0.0246384	0.0245393	0.0244406	0.0243424	0.0242447	0.0241474	0.0240505	0.0239541	0.0238582	0.0237626	0.0236675	0.0235729	0.0234786	0.0233848	0.0232914	0.0231984	0.0231058	0.0230136	0.0229219	0.0228305	0.0227396	0.022649	0.0225588
323	0.0264427	0.0263349	0.0262277	0.026121	0.0260148	0.0259091	0.0258039	0.0256992	0.0255951	0.0254914	0.0253883	0.0252856	0.0251834	0.0250817	0.0249805	0.0248798	0.0247795	0.0246797	0.0245804	0.0244815	0.0243831	0.0242851	0.0241876	0.0240905	0.0239939	0.0238977	0.023802	0.0237067	0.0236118	0.0235174	0.0234234	0.0233297	0.0232366	0.0231438	0.0230514	0.0229595	0.0228679	0.0227768	0.022686	0.0225957	0.0225057
323.5	0.0263805	0.026273	0.026166	0.0260595	0.0259536	0.0258482	0.0257432	0.0256388	0.0255349	0.0254315	0.0253286	0.0252262	0.0251242	0.0250228	0.0249218	0.0248213	0.0247212	0.0246217	0.0245226	0.0244239	0.0243258	0.024228	0.0241308	0.0240339	0.0239375	0.0238416	0.0237461	0.023651	0.0235563	0.0234621	0.0233683	0.0232749	0.0231819	0.0230894	0.0229973	0.0229055	0.0228142	0.0227233	0.0226327	0.0225426	0.0224528
324	0.0263186	0.0262113	0.0261046	0.0259984	0.0258927	0.0257875	0.0256828	0.0255786	0.025475	0.0253718	0.0252691	0.0251669	0.0250652	0.024964	0.0248633	0.024763	0.0246632	0.0245639	0.024465	0.0243666	0.0242687	0.0241712	0.0240741	0.0239775	0.0238814	0.0237856	0.0236903	0.0235955	0.023501	0.023407	0.0233135	0.0232203	0.0231276	0.0230352	0.0229433	0.0228518	0.0227606	0.0226699	0.0225796	0.0224897	0.0224002
324.5	0.0262569	0.0261499	0.0260434	0.0259374	0.025832	0.025727	0.0256226	0.0255187	0.0254153	0.0253123	0.0252099	0.025108	0.0250065	0.0249055	0.024805	0.024705	0.0246054	0.0245063	0.0244077	0.0243095	0.0242118	0.0241145	0.0240177	0.0239213	0.0238254	0.0237299	0.0236348	0.0235402	0.023446	0.0233522	0.0232588	0.0231659	0.0230734	0.0229812	0.0228895	0.0227982	0.0227073	0.0226168	0.0225267	0.022437	0.0223477
325	0.0261955	0.0260887	0.0259825	0.0258767	0.0257715	0.0256668	0.0255627	0.025459	0.0253558	0.0252531	0.0251509	0.0250492	0.024948	0.0248472	0.024747	0.0246472	0.0245479	0.024449	0.0243506	0.0242526	0.0241552	0.0240581	0.0239615	0.0238654	0.0237697	0.0236744	0.0235795	0.0234851	0.0233911	0.0232976	0.0232044	0.0231117	0.0230194	0.0229275	0.022836	0.0227449	0.0226542	0.0225639	0.022474	0.0223845	0.0222954
325.5	0.0261343	0.0260277	0.0259217	0.0258163	0.0257113	0.0256069	0.0255029	0.0253995	0.0252966	0.0251941	0.0250922	0.0249907	0.0248897	0.0247892	0.0246892	0.0245896	0.0244905	0.0243919	0.0242937	0.024196	0.0240987	0.0240019	0.0239055	0.0238096	0.0237141	0.0236191	0.0235245	0.0234303	0.0233365	0.0232432	0.0231502	0.0230577	0.0229656	0.0228739	0.0227827	0.0226918	0.0226013	0.0225112	0.0224215	0.0223322	0.0222433
326	0.0260733	0.025967	0.0258613	0.025756	0.0256513	0.0255471	0.0254434	0.0253402	0.0252375	0.0251353	0.0250336	0.0249324	0.0248316	0.0247314	0.0246316	0.0245322	0.0244334	0.024335	0.024237	0.0241396	0.0240425	0.0239459	0.0238498	0.0237541	0.0236588	0.023564	0.0234696	0.0233756	0.0232821	0.0231889	0.0230962	0.0230039	0.0229121	0.0228206	0.0227295	0.0226389	0.0225486	0.0224587	0.0223692	0.0222802	0.0221915
326.5	0.0260125	0.0259065	0.025801	0.025696	0.0255916	0.0254876	0.0253842	0.0252812	0.0251788	0.0250768	0.0249753	0.0248743	0.0247738	0.0246738	0.0245742	0.0244751	0.0243765	0.0242783	0.0241806	0.0240833	0.0239865	0.0238902	0.0237942	0.0236988	0.0236037	0.0235091	0.0234149	0.0233212	0.0232279	0.023135	0.0230425	0.0229504	0.0228587	0.0227675	0.0226766	0.0225861	0.0224961	0.0224064	0.0223172	0.0222283	0.0221398
327	0.025952	0.0258463	0.025741	0.0256363	0.0255321	0.0254283	0.0253251	0.0252224	0.0251202	0.0250185	0.0249172	0.0248165	0.0247162	0.0246164	0.0245171	0.0244182	0.0243198	0.0242219	0.0241244	0.0240273	0.0239308	0.0238346	0.0237389	0.0236437	0.0235488	0.0234545	0.0233605	0.023267	0.0231739	0.0230812	0.0229889	0.022897	0.0228056	0.0227145	0.0226239	0.0225336	0.0224438	0.0223543	0.0222653	0.0221766	0.0220883
327.5	0.0258918	0.0257862	0.0256812	0.0255767	0.0254728	0.0253693	0.0252663	0.0251638	0.0250619	0.0249604	0.0248594	0.0247588	0.0246588	0.0245592	0.0244601	0.0243615	0.0242633	0.0241656	0.0240684	0.0239716	0.0238752	0.0237793	0.0236838	0.0235888	0.0234942	0.0234	0.0233063	0.023213	0.0231201	0.0230276	0.0229355	0.0228439	0.0227526	0.0226618	0.0225714	0.0224813	0.0223917	0.0223025	0.0222136	0.0221251	0.0220371
328	0.0258317	0.0257265	0.0256217	0.0255174	0.0254137	0.0253105	0.0252077	0.0251055	0.0250038	0.0249025	0.0248017	0.0247015	0.0246016	0.0245023	0.0244034	0.024305	0.0242071	0.0241096	0.0240126	0.023916	0.0238198	0.0237242	0.0236289	0.0235341	0.0234397	0.0233458	0.0232522	0.0231592	0.0230665	0.0229742	0.0228824	0.0227909	0.0226999	0.0226093	0.0225191	0.0224292	0.0223398	0.0222508	0.0221621	0.0220739	0.021986
328.5	0.0257719	0.0256669	0.0255624	0.0254584	0.0253549	0.0252519	0.0251494	0.0250474	0.0249459	0.0248449	0.0247443	0.0246443	0.0245447	0.0244456	0.0243469	0.0242488	0.024151	0.0240538	0.023957	0.0238606	0.0237647	0.0236693	0.0235742	0.0234796	0.0233855	0.0232917	0.0231984	0.0231056	0.0230131	0.022921	0.0228294	0.0227382	0.0226474	0.022557	0.0224669	0.0223773	0.0222881	0.0221993	0.0221108	0.0220228	0.0219351
329	0.0257123	0.0256076	0.0255033	0.0253995	0.0252963	0.0251935	0.0250913	0.0249895	0.0248882	0.0247874	0.0246871	0.0245873	0.024488	0.0243891	0.0242907	0.0241927	0.0240952	0.0239982	0.0239016	0.0238055	0.0237098	0.0236146	0.0235197	0.0234254	0.0233314	0.0232379	0.0231448	0.0230522	0.0229599	0.0228681	0.0227767	0.0226856	0.022595	0.0225048	0.022415	0.0223256	0.0222366	0.022148	0.0220598	0.0219719	0.0218844
329.5	0.025653	0.0255485	0.0254444	0.0253409	0.0252379	0.0251354	0.0250333	0.0249318	0.0248308	0.0247302	0.0246302	0.0245306	0.0244315	0.0243328	0.0242346	0.0241369	0.0240396	0.0239428	0.0238465	0.0237506	0.0236551	0.0235601	0.0234655	0.0233713	0.0232776	0.0231843	0.0230914	0.022999	0.0229069	0.0228153	0.0227241	0.0226333	0.0225429	0.0224529	0.0223633	0.0222741	0.0221853	0.0220969	0.0220089	0.0219212	0.021834
330	0.0255939	0.0254896	0.0253858	0.0252825	0.0251797	0.0250774	0.0249757	0.0248744	0.0247736	0.0246732	0.0245734	0.024474	0.0243752	0.0242767	0.0241788	0.0240813	0.0239842	0.0238877	0.0237915	0.0236958	0.0236006	0.0235058	0.0234114	0.0233175	0.023224	0.0231309	0.0230382	0.022946	0.0228542	0.0227628	0.0226718	0.0225812	0.022491	0.0224012	0.0223118	0.0222228	0.0221342	0.022046	0.0219582	0.0218707	0.0217837
330.5	0.025535	0.0254309	0.0253274	0.0252243	0.0251218	0.0250197	0.0249182	0.0248171	0.0247166	0.0246165	0.0245169	0.0244177	0.0243191	0.0242209	0.0241232	0.0240259	0.0239291	0.0238327	0.0237368	0.0236413	0.0235463	0.0234517	0.0233576	0.0232638	0.0231706	0.0230777	0.0229852	0.0228932	0.0228016	0.0227104	0.0226196	0.0225292	0.0224393	0.0223497	0.0222605	0.0221717	0.0220833	0.0219953	0.0219077	0.0218204	0.0217336
331	0.0254763	0.0253725	0.0252692	0.0251664	0.0250641	0.0249623	0.024861	0.0247601	0.0246598	0.0245599	0.0244606	0.0243616	0.0242632	0.0241652	0.0240677	0.0239707	0.0238741	0.023778	0.0236823	0.023587	0.0234922	0.0233978	0.0233039	0.0232104	0.0231173	0.0230247	0.0229324	0.0228406	0.0227492	0.0226582	0.0225677	0.0224775	0.0223877	0.0222983	0.0222094	0.0221208	0.0220326	0.0219448	0.0218574	0.0217703	0.0216837
331.5	0.0254179	0.0253143	0.0252112	0.0251086	0.0250066	0.024905	0.0248039	0.0247033	0.0246032	0.0245036	0.0244044	0.0243058	0.0242076	0.0241098	0.0240125	0.0239157	0.0238193	0.0237234	0.023628	0.0235329	0.0234383	0.0233442	0.0232505	0.0231572	0.0230643	0.0229719	0.0228799	0.0227883	0.0226971	0.0226063	0.0225159	0.0224259	0.0223364	0.0222472	0.0221584	0.0220701	0.0219821	0.0218945	0.0218072	0.0217204	0.0216339
332	0.0253597	0.0252563	0.0251535	0.0250511	0.0249493	0.024848	0.0247471	0.0246468	0.0245469	0.0244475	0.0243486	0.0242501	0.0241521	0.0240546	0.0239576	0.023861	0.0237648	0.0236691	0.0235739	0.023479	0.0233847	0.0232907	0.0231972	0.0231042	0.0230115	0.0229193	0.0228275	0.0227361	0.0226451	0.0225545	0.0224644	0.0223746	0.0222852	0.0221963	0.0221077	0.0220195	0.0219317	0.0218443	0.0217573	0.0216707	0.0215844
332.5	0.0253017	0.0251985	0.0250959	0.0249938	0.0248922	0.0247911	0.0246905	0.0245904	0.0244907	0.0243916	0.0242929	0.0241947	0.0240969	0.0239996	0.0239028	0.0238064	0.0237105	0.023615	0.02352	0.0234254	0.0233312	0.0232375	0.0231442	0.0230513	0.0229589	0.0228669	0.0227753	0.0226841	0.0225933	0.022503	0.022413	0.0223235	0.0222343	0.0221455	0.0220572	0.0219692	0.0218816	0.0217944	0.0217076	0.0216211	0.0215351
333	0.0252439	0.025141	0.0250386	0.0249368	0.0248354	0.0247345	0.0246341	0.0245342	0.0244348	0.0243359	0.0242374	0.0241394	0.0240419	0.0239448	0.0238482	0.023752	0.0236563	0.0235611	0.0234663	0.0233719	0.0232779	0.0231844	0.0230914	0.0229987	0.0229065	0.0228147	0.0227233	0.0226323	0.0225418	0.0224516	0.0223618	0.0222725	0.0221835	0.022095	0.0220068	0.021919	0.0218317	0.0217447	0.021658	0.0215718	0.0214859
333.5	0.0251863	0.0250837	0.0249815	0.0248799	0.0247788	0.0246781	0.024578	0.0244783	0.0243791	0.0242804	0.0241822	0.0240844	0.0239871	0.0238902	0.0237938	0.0236979	0.0236024	0.0235074	0.0234128	0.0233186	0.0232249	0.0231316	0.0230387	0.0229463	0.0228543	0.0227627	0.0226715	0.0225807	0.0224904	0.0224004	0.0223109	0.0222217	0.022133	0.0220446	0.0219567	0.0218691	0.0217819	0.0216951	0.0216087	0.0215226	0.021437
334	0.025129	0.0250266	0.0249247	0.0248233	0.0247224	0.024622	0.024522	0.0244226	0.0243236	0.0242251	0.0241271	0.0240296	0.0239325	0.0238358	0.0237397	0.023644	0.0235487	0.0234539	0.0233595	0.0232655	0.023172	0.0230789	0.0229863	0.0228941	0.0228023	0.0227109	0.0226199	0.0225293	0.0224392	0.0223494	0.0222601	0.0221712	0.0220826	0.0219945	0.0219067	0.0218193	0.0217323	0.0216457	0.0215595	0.0214736	0.0213882
334.5	0.0250718	0.0249697	0.024868	0.0247668	0.0246662	0.024566	0.0244663	0.0243671	0.0242683	0.0241701	0.0240723	0.0239749	0.0238781	0.0237817	0.0236857	0.0235902	0.0234952	0.0234006	0.0233064	0.0232127	0.0231194	0.0230265	0.022934	0.022842	0.0227504	0.0226593	0.0225685	0.0224781	0.0223882	0.0222987	0.0222095	0.0221208	0.0220324	0.0219445	0.0218569	0.0217697	0.021683	0.0215965	0.0215105	0.0214249	0.0213396
335	0.0250149	0.024913	0.0248116	0.0247106	0.0246102	0.0245102	0.0244108	0.0243118	0.0242132	0.0241152	0.0240176	0.0239205	0.0238239	0.0237277	0.023632	0.0235367	0.0234418	0.0233474	0.0232535	0.02316	0.0230669	0.0229742	0.022882	0.0227902	0.0226988	0.0226078	0.0225173	0.0224271	0.0223374	0.0222481	0.0221591	0.0220706	0.0219824	0.0218947	0.0218073	0.0217204	0.0216338	0.0215476	0.0214617	0.0213763	0.0212912
335.5	0.0249582	0.0248565	0.0247553	0.0246546	0.0245544	0.0244547	0.0243554	0.0242567	0.0241584	0.0240606	0.0239632	0.0238663	0.0237699	0.0236739	0.0235784	0.0234833	0.0233887	0.0232945	0.0232008	0.0231075	0.0230146	0.0229222	0.0228302	0.0227386	0.0226474	0.0225566	0.0224663	0.0223763	0.0222868	0.0221977	0.0221089	0.0220206	0.0219326	0.0218451	0.0217579	0.0216712	0.0215848	0.0214987	0.0214131	0.0213278	0.0212429
336	0.0249018	0.0248003	0.0246993	0.0245988	0.0244988	0.0243993	0.0243003	0.0242018	0.0241037	0.0240061	0.023909	0.0238123	0.0237161	0.0236204	0.0235251	0.0234302	0.0233358	0.0232418	0.0231483	0.0230552	0.0229626	0.0228703	0.0227785	0.0226871	0.0225962	0.0225056	0.0224154	0.0223257	0.0222364	0.0221474	0.0220589	0.0219708	0.021883	0.0217957	0.0217087	0.0216221	0.0215359	0.0214501	0.0213647	0.0212796	0.0211949
336.5	0.0248455	0.0247442	0.0246435	0.0245432	0.0244435	0.0243442	0.0242454	0.0241471	0.0240493	0.0239519	0.023855	0.0237585	0.0236625	0.023567	0.0234719	0.0233773	0.0232831	0.0231893	0.023096	0.0230031	0.0229107	0.0228187	0.0227271	0.0226359	0.0225451	0.0224548	0.0223648	0.0222753	0.0221862	0.0220974	0.0220091	0.0219212	0.0218336	0.0217465	0.0216597	0.0215733	0.0214873	0.0214017	0.0213164	0.0212315	0.021147
337	0.0247894	0.0246884	0.0245879	0.0244879	0.0243883	0.0242893	0.0241907	0.0240926	0.023995	0.0238978	0.0238012	0.0237049	0.0236092	0.0235138	0.023419	0.0233245	0.0232306	0.023137	0.0230439	0.0229513	0.022859	0.0227672	0.0226758	0.0225848	0.0224943	0.0224041	0.0223144	0.022225	0.0221361	0.0220476	0.0219595	0.0218717	0.0217844	0.0216974	0.0216108	0.0215246	0.0214388	0.0213534	0.0212683	0.0211836	0.0210993
337.5	0.0247336	0.0246328	0.0245325	0.0244327	0.0243334	0.0242346	0.0241362	0.0240383	0.0239409	0.023844	0.0237475	0.0236515	0.023556	0.0234609	0.0233662	0.023272	0.0231782	0.0230849	0.022992	0.0228996	0.0228075	0.0227159	0.0226247	0.022534	0.0224436	0.0223537	0.0222641	0.022175	0.0220863	0.0219979	0.02191	0.0218225	0.0217353	0.0216485	0.0215622	0.0214762	0.0213906	0.0213053	0.0212204	0.0211359	0.0210518
338	0.0246779	0.0245774	0.0244773	0.0243777	0.0242787	0.0241801	0.0240819	0.0239843	0.0238871	0.0237904	0.0236941	0.0235983	0.023503	0.0234081	0.0233137	0.0232197	0.0231261	0.023033	0.0229403	0.0228481	0.0227562	0.0226648	0.0225738	0.0224833	0.0223931	0.0223034	0.0222141	0.0221251	0.0220366	0.0219485	0.0218607	0.0217734	0.0216864	0.0215999	0.0215137	0.0214279	0.0213425	0.0212574	0.0211727	0.0210884	0.0210045
338.5	0.0246225	0.0245222	0.0244223	0.024323	0.0242241	0.0241257	0.0240278	0.0239304	0.0238334	0.023737	0.0236409	0.0235453	0.0234502	0.0233555	0.0232613	0.0231675	0.0230742	0.0229813	0.0228888	0.0227968	0.0227051	0.0226139	0.0225232	0.0224328	0.0223428	0.0222533	0.0221642	0.0220754	0.0219871	0.0218992	0.0218117	0.0217245	0.0216377	0.0215514	0.0214654	0.0213798	0.0212945	0.0212097	0.0211252	0.0210411	0.0209573
339	0.0245673	0.0244672	0.0243676	0.0242684	0.0241698	0.0240716	0.023974	0.0238767	0.02378	0.0236837	0.0235879	0.0234925	0.0233976	0.0233032	0.0232091	0.0231156	0.0230224	0.0229297	0.0228375	0.0227456	0.0226542	0.0225632	0.0224727	0.0223825	0.0222928	0.0222034	0.0221145	0.022026	0.0219378	0.0218501	0.0217628	0.0216758	0.0215892	0.0215031	0.0214173	0.0213318	0.0212468	0.0211621	0.0210778	0.0209939	0.0209104
339.5	0.0245123	0.0244124	0.024313	0.0242141	0.0241157	0.0240177	0.0239203	0.0238233	0.0237268	0.0236307	0.0235351	0.0234399	0.0233452	0.023251	0.0231572	0.0230638	0.0229709	0.0228784	0.0227863	0.0226947	0.0226035	0.0225127	0.0224223	0.0223324	0.0222428	0.0221537	0.022065	0.0219766	0.0218887	0.0218012	0.021714	0.0216273	0.0215409	0.0214549	0.0213693	0.0212841	0.0211992	0.0211148	0.0210307	0.0209469	0.0208635
340	0.0244575	0.0243578	0.0242586	0.02416	0.0240618	0.023964	0.0238668	0.02377	0.0236737	0.0235779	0.0234825	0.0233875	0.023293	0.023199	0.0231054	0.0230123	0.0229195	0.0228273	0.0227354	0.022644	0.022553	0.0224624	0.0223722	0.0222825	0.0221931	0.0221042	0.0220157	0.0219275	0.0218398	0.0217524	0.0216655	0.0215789	0.0214928	0.021407	0.0213216	0.0212365	0.0211519	0.0210676	0.0209837	0.0209001	0.0208169
340.5	0.0244028	0.0243034	0.0242045	0.024106	0.024008	0.0239105	0.0238135	0.0237169	0.0236208	0.0235252	0.02343	0.0233353	0.023241	0.0231472	0.0230538	0.0229609	0.0228684	0.0227763	0.0226847	0.0225934	0.0225026	0.0224122	0.0223223	0.0222327	0.0221436	0.0220548	0.0219665	0.0218786	0.021791	0.0217039	0.0216171	0.0215308	0.0214448	0.0213592	0.021274	0.0211891	0.0211047	0.0210206	0.0209368	0.0208535	0.0207705
341	0.0243484	0.0242492	0.0241505	0.0240523	0.0239545	0.0238572	0.0237604	0.0236641	0.0235682	0.0234728	0.0233778	0.0232833	0.0231892	0.0230956	0.0230024	0.0229097	0.0228174	0.0227255	0.0226341	0.0225431	0.0224525	0.0223623	0.0222725	0.0221832	0.0220942	0.0220057	0.0219176	0.0218298	0.0217425	0.0216555	0.021569	0.0214828	0.021397	0.0213116	0.0212266	0.0211419	0.0210576	0.0209737	0.0208902	0.020807	0.0207242
341.5	0.0242942	0.0241952	0.0240967	0.0239987	0.0239012	0.0238041	0.0237075	0.0236114	0.0235157	0.0234205	0.0233258	0.0232315	0.0231376	0.0230442	0.0229512	0.0228587	0.0227666	0.022675	0.0225837	0.0224929	0.0224025	0.0223125	0.022223	0.0221338	0.0220451	0.0219567	0.0218688	0.0217812	0.0216941	0.0216073	0.021521	0.021435	0.0213494	0.0212642	0.0211793	0.0210949	0.0210108	0.020927	0.0208437	0.0207607	0.0206781
342	0.0242402	0.0241415	0.0240432	0.0239454	0.023848	0.0237512	0.0236548	0.0235589	0.0234635	0.0233685	0.0232739	0.0231798	0.0230862	0.022993	0.0229002	0.0228079	0.022716	0.0226246	0.0225335	0.0224429	0.0223527	0.0222629	0.0221736	0.0220846	0.0219961	0.0219079	0.0218202	0.0217328	0.0216459	0.0215593	0.0214731	0.0213874	0.0213019	0.0212169	0.0211323	0.021048	0.0209641	0.0208805	0.0207974	0.0207146	0.0206321
342.5	0.0241864	0.0240879	0.0239898	0.0238922	0.0237951	0.0236985	0.0236023	0.0235066	0.0234114	0.0233166	0.0232223	0.0231284	0.023035	0.022942	0.0228494	0.0227573	0.0226656	0.0225743	0.0224835	0.0223931	0.0223031	0.0222135	0.0221244	0.0220356	0.0219473	0.0218593	0.0217718	0.0216846	0.0215979	0.0215115	0.0214255	0.0213399	0.0212547	0.0211698	0.0210854	0.0210013	0.0209176	0.0208342	0.0207512	0.0206686	0.0205863
343	0.0241328	0.0240345	0.0239366	0.0238393	0.0237424	0.023646	0.02355	0.0234545	0.0233595	0.0232649	0.0231708	0.0230771	0.0229839	0.0228911	0.0227988	0.0227069	0.0226154	0.0225243	0.0224337	0.0223435	0.0222537	0.0221643	0.0220753	0.0219868	0.0218986	0.0218109	0.0217235	0.0216366	0.02155	0.0214638	0.021378	0.0212926	0.0212076	0.0211229	0.0210387	0.0209548	0.0208712	0.0207881	0.0207053	0.0206228	0.0205407
343.5	0.0240794	0.0239813	0.0238837	0.0237865	0.0236898	0.0235936	0.0234979	0.0234026	0.0233078	0.0232134	0.0231195	0.0230261	0.022933	0.0228405	0.0227483	0.0226566	0.0225653	0.0224745	0.0223841	0.0222941	0.0222045	0.0221153	0.0220265	0.0219381	0.0218502	0.0217626	0.0216755	0.0215887	0.0215023	0.0214163	0.0213307	0.0212455	0.0211607	0.0210762	0.0209921	0.0209084	0.0208251	0.0207421	0.0206595	0.0205772	0.0204953
344	0.0240262	0.0239283	0.0238309	0.0237339	0.0236375	0.0235415	0.023446	0.0233509	0.0232563	0.0231621	0.0230684	0.0229752	0.0228824	0.02279	0.0226981	0.0226066	0.0225155	0.0224248	0.0223346	0.0222448	0.0221554	0.0220664	0.0219778	0.0218897	0.0218019	0.0217145	0.0216276	0.021541	0.0214548	0.021369	0.0212836	0.0211986	0.0211139	0.0210297	0.0209458	0.0208622	0.0207791	0.0206963	0.0206138	0.0205318	0.02045
344.5	0.0239732	0.0238755	0.0237783	0.0236816	0.0235853	0.0234895	0.0233942	0.0232994	0.023205	0.023111	0.0230175	0.0229245	0.0228319	0.0227397	0.022648	0.0225567	0.0224658	0.0223754	0.0222853	0.0221957	0.0221065	0.0220177	0.0219294	0.0218414	0.0217538	0.0216666	0.0215799	0.0214935	0.0214075	0.0213219	0.0212367	0.0211518	0.0210674	0.0209833	0.0208996	0.0208162	0.0207332	0.0206506	0.0205684	0.0204865	0.0204049
345	0.0239203	0.0238229	0.0237259	0.0236294	0.0235334	0.0234378	0.0233427	0.023248	0.0231539	0.0230601	0.0229668	0.022874	0.0227816	0.0226896	0.0225981	0.022507	0.0224163	0.0223261	0.0222362	0.0221468	0.0220578	0.0219692	0.0218811	0.0217933	0.0217059	0.0216189	0.0215323	0.0214461	0.0213603	0.0212749	0.0211899	0.0211052	0.021021	0.0209371	0.0208535	0.0207704	0.0206876	0.0206051	0.0205231	0.0204413	0.02036
345.5	0.0238677	0.0237705	0.0236737	0.0235774	0.0234816	0.0233862	0.0232913	0.0231969	0.0231029	0.0230094	0.0229163	0.0228237	0.0227315	0.0226397	0.0225484	0.0224575	0.022367	0.022277	0.0221873	0.0220981	0.0220093	0.0219209	0.0218329	0.0217453	0.0216582	0.0215714	0.021485	0.021399	0.0213134	0.0212281	0.0211433	0.0210588	0.0209747	0.020891	0.0208077	0.0207247	0.0206421	0.0205598	0.0204779	0.0203964	0.0203152
346	0.0238153	0.0237182	0.0236217	0.0235256	0.02343	0.0233348	0.0232402	0.0231459	0.0230522	0.0229588	0.022866	0.0227735	0.0226815	0.02259	0.0224988	0.0224082	0.0223179	0.022228	0.0221386	0.0220496	0.021961	0.0218728	0.021785	0.0216976	0.0216106	0.021524	0.0214378	0.021352	0.0212666	0.0211815	0.0210969	0.0210126	0.0209287	0.0208451	0.020762	0.0206792	0.0205967	0.0205147	0.020433	0.0203516	0.0202706
346.5	0.023763	0.0236662	0.0235699	0.023474	0.0233786	0.0232837	0.0231892	0.0230952	0.0230016	0.0229085	0.0228158	0.0227236	0.0226318	0.0225404	0.0224495	0.022359	0.0222689	0.0221793	0.02209	0.0220012	0.0219128	0.0218248	0.0217372	0.02165	0.0215632	0.0214768	0.0213908	0.0213052	0.0212199	0.0211351	0.0210506	0.0209665	0.0208828	0.0207994	0.0207164	0.0206338	0.0205516	0.0204697	0.0203882	0.020307	0.0202262
347	0.023711	0.0236144	0.0235182	0.0234226	0.0233274	0.0232327	0.0231384	0.0230446	0.0229512	0.0228583	0.0227658	0.0226738	0.0225822	0.0224911	0.0224003	0.02231	0.0222202	0.0221307	0.0220417	0.021953	0.0218648	0.021777	0.0216896	0.0216026	0.021516	0.0214298	0.0213439	0.0212585	0.0211734	0.0210888	0.0210045	0.0209206	0.020837	0.0207539	0.0206711	0.0205886	0.0205066	0.0204249	0.0203435	0.0202625	0.0201819
347.5	0.0236591	0.0235627	0.0234668	0.0233713	0.0232764	0.0231818	0.0230878	0.0229942	0.022901	0.0228083	0.022716	0.0226242	0.0225328	0.0224419	0.0223513	0.0222612	0.0221716	0.0220823	0.0219935	0.021905	0.021817	0.0217294	0.0216422	0.0215553	0.0214689	0.0213829	0.0212973	0.021212	0.0211271	0.0210427	0.0209586	0.0208748	0.0207915	0.0207085	0.0206259	0.0205436	0.0204617	0.0203802	0.020299	0.0202182	0.0201377
348	0.0236074	0.0235112	0.0234155	0.0233203	0.0232255	0.0231312	0.0230374	0.0229439	0.022851	0.0227585	0.0226664	0.0225748	0.0224836	0.0223929	0.0223025	0.0222126	0.0221231	0.0220341	0.0219454	0.0218572	0.0217694	0.0216819	0.0215949	0.0215083	0.021422	0.0213362	0.0212508	0.0211657	0.021081	0.0209967	0.0209128	0.0208293	0.0207461	0.0206633	0.0205808	0.0204988	0.0204171	0.0203357	0.0202547	0.0201741	0.0200938
348.5	0.0235559	0.02346	0.0233645	0.0232694	0.0231749	0.0230808	0.0229871	0.0228939	0.0228012	0.0227089	0.022617	0.0225256	0.0224346	0.022344	0.0222539	0.0221642	0.0220749	0.021986	0.0218976	0.0218095	0.0217219	0.0216346	0.0215478	0.0214614	0.0213753	0.0212897	0.0212044	0.0211195	0.0210351	0.0209509	0.0208672	0.0207838	0.0207009	0.0206182	0.020536	0.0204541	0.0203725	0.0202914	0.0202106	0.0201301	0.02005
349	0.0235046	0.0234089	0.0233136	0.0232187	0.0231244	0.0230305	0.022937	0.0228441	0.0227515	0.0226594	0.0225677	0.0224765	0.0223857	0.0222954	0.0222054	0.0221159	0.0220268	0.0219382	0.0218499	0.021762	0.0216746	0.0215875	0.0215009	0.0214146	0.0213288	0.0212433	0.0211583	0.0210736	0.0209893	0.0209053	0.0208218	0.0207386	0.0206558	0.0205733	0.0204913	0.0204096	0.0203282	0.0202472	0.0201666	0.0200863	0.0200063
349.5	0.0234535	0.0233579	0.0232629	0.0231683	0.0230741	0.0229804	0.0228872	0.0227944	0.022702	0.0226101	0.0225187	0.0224276	0.0223371	0.0222469	0.0221571	0.0220678	0.0219789	0.0218905	0.0218024	0.0217147	0.0216275	0.0215406	0.0214541	0.0213681	0.0212824	0.0211971	0.0211123	0.0210277	0.0209436	0.0208599	0.0207765	0.0206935	0.0206109	0.0205286	0.0204467	0.0203652	0.020284	0.0202032	0.0201227	0.0200426	0.0199628
350	0.0234026	0.0233072	0.0232123	0.0231179	0.023024	0.0229305	0.0228375	0.0227449	0.0226527	0.022561	0.0224698	0.0223789	0.0222885	0.0221986	0.022109	0.0220199	0.0219312	0.0218429	0.021755	0.0216676	0.0215805	0.0214938	0.0214076	0.0213217	0.0212362	0.0211511	0.0210664	0.0209821	0.0208982	0.0208146	0.0207314	0.0206486	0.0205661	0.0204841	0.0204023	0.020321	0.02024	0.0201593	0.020079	0.0199991	0.0199195
350.5	0.0233518	0.0232567	0.023162	0.0230678	0.0229741	0.0228808	0.0227879	0.0226956	0.0226036	0.0225121	0.0224211	0.0223304	0.0222402	0.0221505	0.0220611	0.0219722	0.0218837	0.0217956	0.0217079	0.0216206	0.0215337	0.0214472	0.0213612	0.0212755	0.0211902	0.0211053	0.0210208	0.0209366	0.0208529	0.0207695	0.0206865	0.0206038	0.0205216	0.0204397	0.0203581	0.0202769	0.0201961	0.0201156	0.0200355	0.0199558	0.0198763
351	0.0233012	0.0232063	0.0231119	0.0230179	0.0229243	0.0228312	0.0227386	0.0226464	0.0225547	0.0224634	0.0223725	0.0222821	0.0221921	0.0221025	0.0220133	0.0219246	0.0218363	0.0217484	0.0216609	0.0215738	0.0214871	0.0214008	0.0213149	0.0212294	0.0211443	0.0210596	0.0209752	0.0208913	0.0208077	0.0207245	0.0206417	0.0205592	0.0204771	0.0203954	0.020314	0.020233	0.0201524	0.0200721	0.0199922	0.0199126	0.0198333
351.5	0.0232508	0.0231561	0.0230619	0.0229681	0.0228747	0.0227819	0.0226894	0.0225974	0.0225059	0.0224148	0.0223241	0.0222339	0.0221441	0.0220547	0.0219657	0.0218772	0.0217891	0.0217014	0.0216141	0.0215271	0.0214406	0.0213545	0.0212688	0.0211835	0.0210986	0.0210141	0.0209299	0.0208461	0.0207627	0.0206797	0.0205971	0.0205148	0.0204329	0.0203513	0.0202701	0.0201893	0.0201088	0.0200287	0.0199489	0.0198695	0.0197904
352	0.0232006	0.0231061	0.0230121	0.0229185	0.0228254	0.0227327	0.0226404	0.0225487	0.0224573	0.0223664	0.0222759	0.0221859	0.0220963	0.0220071	0.0219183	0.02183	0.021742	0.0216545	0.0215674	0.0214807	0.0213944	0.0213084	0.0212229	0.0211378	0.0210531	0.0209687	0.0208847	0.0208011	0.0207179	0.0206351	0.0205526	0.0204705	0.0203888	0.0203074	0.0202264	0.0201457	0.0200654	0.0199855	0.0199059	0.0198266	0.0197477
352.5	0.0231506	0.0230563	0.0229625	0.0228691	0.0227761	0.0226837	0.0225916	0.0225	0.0224089	0.0223182	0.0222279	0.0221381	0.0220486	0.0219597	0.0218711	0.0217829	0.0216952	0.0216078	0.0215209	0.0214344	0.0213482	0.0212625	0.0211772	0.0210922	0.0210077	0.0209235	0.0208397	0.0207563	0.0206733	0.0205906	0.0205083	0.0204264	0.0203448	0.0202636	0.0201828	0.0201023	0.0200222	0.0199424	0.019863	0.0197839	0.0197052
353	0.0231008	0.0230067	0.022913	0.0228198	0.0227271	0.0226348	0.022543	0.0224516	0.0223607	0.0222701	0.0221801	0.0220904	0.0220012	0.0219124	0.021824	0.021736	0.0216485	0.0215613	0.0214746	0.0213882	0.0213023	0.0212168	0.0211316	0.0210468	0.0209625	0.0208785	0.0207949	0.0207116	0.0206288	0.0205463	0.0204642	0.0203824	0.020301	0.02022	0.0201394	0.0200591	0.0199791	0.0198995	0.0198202	0.0197413	0.0196628
353.5	0.0230511	0.0229572	0.0228638	0.0227708	0.0226782	0.0225862	0.0224945	0.0224033	0.0223126	0.0222223	0.0221324	0.0220429	0.0219539	0.0218653	0.0217771	0.0216893	0.0216019	0.021515	0.0214284	0.0213423	0.0212565	0.0211711	0.0210862	0.0210016	0.0209174	0.0208336	0.0207502	0.0206671	0.0205844	0.0205021	0.0204202	0.0203386	0.0202574	0.0201766	0.0200961	0.0200159	0.0199362	0.0198567	0.0197777	0.0196989	0.0196205
354	0.0230016	0.0229079	0.0228147	0.0227219	0.0226296	0.0225377	0.0224462	0.0223552	0.0222647	0.0221746	0.0220849	0.0219956	0.0219068	0.0218183	0.0217303	0.0216427	0.0215556	0.0214688	0.0213824	0.0212965	0.0212109	0.0211257	0.0210409	0.0209565	0.0208725	0.0207889	0.0207056	0.0206228	0.0205403	0.0204581	0.0203764	0.020295	0.0202139	0.0201333	0.020053	0.019973	0.0198934	0.0198141	0.0197352	0.0196566	0.0195784
354.5	0.0229523	0.0228588	0.0227658	0.0226732	0.022581	0.0224894	0.0223981	0.0223073	0.022217	0.022127	0.0220375	0.0219485	0.0218598	0.0217716	0.0216838	0.0215964	0.0215094	0.0214228	0.0213366	0.0212508	0.0211654	0.0210804	0.0209958	0.0209116	0.0208278	0.0207443	0.0206613	0.0205786	0.0204962	0.0204143	0.0203327	0.0202515	0.0201706	0.0200901	0.02001	0.0199302	0.0198508	0.0197717	0.0196929	0.0196145	0.0195365
355	0.0229032	0.0228099	0.022717	0.0226246	0.0225327	0.0224412	0.0223502	0.0222596	0.0221694	0.0220797	0.0219904	0.0219015	0.021813	0.021725	0.0216373	0.0215501	0.0214633	0.0213769	0.0212909	0.0212053	0.0211201	0.0210353	0.0209509	0.0208669	0.0207832	0.0206999	0.020617	0.0205345	0.0204524	0.0203706	0.0202892	0.0202081	0.0201275	0.0200471	0.0199672	0.0198875	0.0198083	0.0197294	0.0196508	0.0195725	0.0194947
355.5	0.0228542	0.0227611	0.0226685	0.0225763	0.0224845	0.0223932	0.0223024	0.022212	0.022122	0.0220325	0.0219433	0.0218547	0.0217664	0.0216785	0.0215911	0.0215041	0.0214174	0.0213312	0.0212454	0.02116	0.021075	0.0209904	0.0209061	0.0208223	0.0207388	0.0206557	0.020573	0.0204906	0.0204087	0.0203271	0.0202458	0.020165	0.0200844	0.0200043	0.0199245	0.019845	0.0197659	0.0196872	0.0196088	0.0195307	0.019453
356	0.0228054	0.0227125	0.0226201	0.0225281	0.0224365	0.0223454	0.0222548	0.0221646	0.0220748	0.0219854	0.0218965	0.021808	0.0217199	0.0216323	0.021545	0.0214582	0.0213717	0.0212857	0.0212001	0.0211148	0.02103	0.0209456	0.0208615	0.0207778	0.0206945	0.0206116	0.0205291	0.0204469	0.0203651	0.0202837	0.0202026	0.0201219	0.0200416	0.0199616	0.019882	0.0198027	0.0197238	0.0196452	0.0195669	0.019489	0.0194115
356.5	0.0227568	0.0226641	0.0225718	0.0224801	0.0223887	0.0222978	0.0222073	0.0221173	0.0220277	0.0219386	0.0218498	0.0217615	0.0216736	0.0215862	0.0214991	0.0214124	0.0213262	0.0212403	0.0211549	0.0210698	0.0209852	0.0209009	0.020817	0.0207335	0.0206504	0.0205677	0.0204853	0.0204033	0.0203217	0.0202405	0.0201596	0.0200791	0.0199989	0.0199191	0.0198396	0.0197605	0.0196817	0.0196033	0.0195253	0.0194475	0.0193701
357	0.0227083	0.0226158	0.0225238	0.0224322	0.0223411	0.0222503	0.0221601	0.0220702	0.0219808	0.0218919	0.0218033	0.0217152	0.0216275	0.0215402	0.0214533	0.0213669	0.0212808	0.0211951	0.0211099	0.021025	0.0209405	0.0208564	0.0207727	0.0206894	0.0206065	0.0205239	0.0204417	0.0203599	0.0202785	0.0201974	0.0201167	0.0200363	0.0199563	0.0198767	0.0197974	0.0197185	0.0196399	0.0195616	0.0194837	0.0194061	0.0193289
357.5	0.0226601	0.0225678	0.0224759	0.0223845	0.0222936	0.022203	0.022113	0.0220233	0.0219341	0.0218453	0.021757	0.0216691	0.0215815	0.0214944	0.0214077	0.0213215	0.0212356	0.0211501	0.021065	0.0209803	0.020896	0.0208121	0.0207286	0.0206454	0.0205627	0.0204803	0.0203983	0.0203167	0.0202354	0.0201545	0.0200739	0.0199937	0.0199139	0.0198344	0.0197553	0.0196766	0.0195981	0.0195201	0.0194423	0.0193649	0.0192879
358	0.022612	0.0225199	0.0224282	0.022337	0.0222462	0.0221559	0.022066	0.0219766	0.0218876	0.021799	0.0217108	0.0216231	0.0215357	0.0214488	0.0213623	0.0212762	0.0211905	0.0211052	0.0210203	0.0209358	0.0208517	0.0207679	0.0206846	0.0206016	0.0205191	0.0204368	0.020355	0.0202735	0.0201924	0.0201117	0.0200313	0.0199513	0.0198717	0.0197924	0.0197134	0.0196348	0.0195565	0.0194786	0.0194011	0.0193238	0.0192469
358.5	0.022564	0.0224721	0.0223807	0.0222897	0.0221991	0.022109	0.0220193	0.02193	0.0218412	0.0217528	0.0216648	0.0215772	0.0214901	0.0214034	0.021317	0.0212311	0.0211456	0.0210605	0.0209758	0.0208914	0.0208075	0.0207239	0.0206408	0.020558	0.0204756	0.0203935	0.0203119	0.0202306	0.0201497	0.0200691	0.0199889	0.019909	0.0198296	0.0197504	0.0196716	0.0195932	0.0195151	0.0194374	0.01936	0.0192829	0.0192061
359	0.0225163	0.0224246	0.0223333	0.0222425	0.0221521	0.0220622	0.0219727	0.0218836	0.021795	0.0217067	0.0216189	0.0215316	0.0214446	0.0213581	0.0212719	0.0211862	0.0211008	0.0210159	0.0209314	0.0208472	0.0207635	0.0206801	0.0205971	0.0205145	0.0204322	0.0203504	0.0202689	0.0201878	0.020107	0.0200266	0.0199466	0.0198669	0.0197876	0.0197086	0.01963	0.0195517	0.0194738	0.0193962	0.019319	0.0192421	0.0191655
359.5	0.0224687	0.0223772	0.0222861	0.0221955	0.0221053	0.0220155	0.0219262	0.0218373	0.0217489	0.0216609	0.0215732	0.0214861	0.0213993	0.0213129	0.021227	0.0211414	0.0210562	0.0209715	0.0208871	0.0208032	0.0207196	0.0206364	0.0205536	0.0204711	0.0203891	0.0203074	0.0202261	0.0201451	0.0200645	0.0199843	0.0199044	0.0198249	0.0197458	0.019667	0.0195885	0.0195104	0.0194327	0.0193553	0.0192782	0.0192014	0.019125
360	0.0224212	0.0223299	0.022239	0.0221486	0.0220586	0.0219691	0.0218799	0.0217912	0.021703	0.0216151	0.0215277	0.0214407	0.0213541	0.0212679	0.0211822	0.0210968	0.0210118	0.0209272	0.020843	0.0207593	0.0206758	0.0205928	0.0205102	0.0204279	0.020346	0.0202645	0.0201834	0.0201026	0.0200222	0.0199421	0.0198624	0.0197831	0.0197041	0.0196255	0.0195472	0.0194693	0.0193917	0.0193144	0.0192375	0.0191609	0.0190847
360.5	0.022374	0.0222828	0.0221922	0.0221019	0.0220121	0.0219228	0.0218338	0.0217453	0.0216572	0.0215696	0.0214823	0.0213955	0.0213091	0.0212231	0.0211375	0.0210523	0.0209675	0.0208831	0.0207991	0.0207155	0.0206323	0.0205494	0.020467	0.0203849	0.0203032	0.0202218	0.0201409	0.0200602	0.01998	0.0199001	0.0198206	0.0197414	0.0196626	0.0195841	0.019506	0.0194282	0.0193508	0.0192737	0.019197	0.0191205	0.0190445
361	0.0223269	0.0222359	0.0221455	0.0220554	0.0219658	0.0218766	0.0217879	0.0216995	0.0216117	0.0215242	0.0214371	0.0213505	0.0212643	0.0211784	0.021093	0.021008	0.0209234	0.0208392	0.0207554	0.0206719	0.0205889	0.0205062	0.0204239	0.020342	0.0202604	0.0201793	0.0200985	0.020018	0.019938	0.0198582	0.0197789	0.0196999	0.0196212	0.0195429	0.019465	0.0193874	0.0193101	0.0192332	0.0191566	0.0190803	0.0190044
361.5	0.02228	0.0221892	0.0220989	0.022009	0.0219196	0.0218306	0.0217421	0.0216539	0.0215662	0.0214789	0.0213921	0.0213056	0.0212196	0.0211339	0.0210487	0.0209639	0.0208794	0.0207954	0.0207117	0.0206285	0.0205456	0.0204631	0.020381	0.0202992	0.0202179	0.0201369	0.0200562	0.019976	0.0198961	0.0198165	0.0197373	0.0196585	0.01958	0.0195019	0.0194241	0.0193466	0.0192695	0.0191928	0.0191163	0.0190402	0.0189645
362	0.0222332	0.0221426	0.0220525	0.0219628	0.0218736	0.0217848	0.0216964	0.0216085	0.021521	0.0214339	0.0213472	0.0212609	0.021175	0.0210896	0.0210045	0.0209199	0.0208356	0.0207517	0.0206683	0.0205852	0.0205025	0.0204202	0.0203382	0.0202566	0.0201754	0.0200946	0.0200142	0.0199341	0.0198543	0.0197749	0.0196959	0.0196172	0.0195389	0.019461	0.0193833	0.019306	0.0192291	0.0191525	0.0190762	0.0190003	0.0189247
362.5	0.0221866	0.0220962	0.0220063	0.0219168	0.0218278	0.0217391	0.021651	0.0215632	0.0214759	0.0213889	0.0213024	0.0212163	0.0211307	0.0210454	0.0209605	0.020876	0.0207919	0.0207083	0.020625	0.020542	0.0204595	0.0203774	0.0202956	0.0202142	0.0201332	0.0200525	0.0199722	0.0198923	0.0198127	0.0197335	0.0196546	0.0195761	0.019498	0.0194202	0.0193427	0.0192656	0.0191888	0.0191124	0.0190363	0.0189605	0.018885
363	0.0221401	0.02205	0.0219602	0.0218709	0.0217821	0.0216936	0.0216056	0.0215181	0.0214309	0.0213442	0.0212578	0.0211719	0.0210864	0.0210013	0.0209166	0.0208323	0.0207484	0.0206649	0.0205818	0.0204991	0.0204167	0.0203347	0.0202531	0.0201719	0.020091	0.0200105	0.0199304	0.0198507	0.0197713	0.0196922	0.0196135	0.0195352	0.0194572	0.0193795	0.0193022	0.0192253	0.0191487	0.0190724	0.0189964	0.0189208	0.0188455
363.5	0.0220939	0.0220039	0.0219143	0.0218252	0.0217365	0.0216483	0.0215605	0.0214731	0.0213861	0.0212996	0.0212134	0.0211277	0.0210424	0.0209574	0.0208729	0.0207888	0.0207051	0.0206217	0.0205388	0.0204562	0.020374	0.0202922	0.0202108	0.0201297	0.020049	0.0199687	0.0198888	0.0198092	0.0197299	0.0196511	0.0195725	0.0194944	0.0194165	0.019339	0.0192619	0.0191851	0.0191087	0.0190325	0.0189567	0.0188813	0.0188061
364	0.0220477	0.0219579	0.0218686	0.0217797	0.0216912	0.0216031	0.0215155	0.0214283	0.0213415	0.0212551	0.0211691	0.0210836	0.0209984	0.0209137	0.0208294	0.0207454	0.0206619	0.0205787	0.0204959	0.0204135	0.0203315	0.0202499	0.0201686	0.0200877	0.0200072	0.0199271	0.0198473	0.0197678	0.0196888	0.0196101	0.0195317	0.0194537	0.019376	0.0192987	0.0192217	0.0191451	0.0190688	0.0189928	0.0189172	0.0188419	0.0187669
364.5	0.0220018	0.0219122	0.021823	0.0217343	0.0216459	0.0215581	0.0214706	0.0213836	0.021297	0.0212108	0.021125	0.0210396	0.0209547	0.0208701	0.0207859	0.0207022	0.0206188	0.0205358	0.0204532	0.020371	0.0202891	0.0202077	0.0201266	0.0200459	0.0199655	0.0198855	0.0198059	0.0197266	0.0196477	0.0195692	0.019491	0.0194131	0.0193356	0.0192585	0.0191817	0.0191052	0.019029	0.0189532	0.0188778	0.0188026	0.0187278
365	0.021956	0.0218665	0.0217776	0.021689	0.0216009	0.0215132	0.0214259	0.0213391	0.0212527	0.0211666	0.021081	0.0209959	0.0209111	0.0208267	0.0207427	0.0206591	0.0205759	0.0204931	0.0204106	0.0203286	0.0202469	0.0201656	0.0200847	0.0200041	0.019924	0.0198441	0.0197647	0.0196856	0.0196069	0.0195285	0.0194504	0.0193727	0.0192954	0.0192184	0.0191418	0.0190654	0.0189895	0.0189138	0.0188385	0.0187635	0.0186888
365.5	0.0219103	0.0218211	0.0217323	0.0216439	0.021556	0.0214685	0.0213814	0.0212947	0.0212085	0.0211227	0.0210372	0.0209522	0.0208676	0.0207834	0.0206996	0.0206161	0.0205331	0.0204505	0.0203682	0.0202863	0.0202048	0.0201237	0.020043	0.0199626	0.0198826	0.0198029	0.0197236	0.0196447	0.0195661	0.0194879	0.01941	0.0193325	0.0192553	0.0191785	0.019102	0.0190258	0.01895	0.0188745	0.0187993	0.0187245	0.01865
366	0.0218648	0.0217758	0.0216872	0.021599	0.0215112	0.0214239	0.021337	0.0212505	0.0211645	0.0210788	0.0209936	0.0209087	0.0208243	0.0207402	0.0206566	0.0205734	0.0204905	0.020408	0.0203259	0.0202442	0.0201629	0.0200819	0.0200014	0.0199211	0.0198413	0.0197618	0.0196827	0.0196039	0.0195255	0.0194474	0.0193697	0.0192924	0.0192154	0.0191387	0.0190623	0.0189863	0.0189107	0.0188353	0.0187603	0.0186857	0.0186113
366.5	0.0218195	0.0217306	0.0216422	0.0215542	0.0214666	0.0213795	0.0212928	0.0212065	0.0211206	0.0210351	0.02095	0.0208654	0.0207811	0.0206973	0.0206138	0.0205307	0.020448	0.0203657	0.0202838	0.0202023	0.0201211	0.0200403	0.0199599	0.0198799	0.0198002	0.0197209	0.0196419	0.0195633	0.019485	0.0194071	0.0193296	0.0192524	0.0191755	0.019099	0.0190228	0.018947	0.0188715	0.0187963	0.0187215	0.0186469	0.0185727
367	0.0217743	0.0216857	0.0215974	0.0215096	0.0214222	0.0213352	0.0212487	0.0211626	0.0210769	0.0209916	0.0209067	0.0208222	0.0207381	0.0206544	0.0205711	0.0204882	0.0204057	0.0203236	0.0202418	0.0201605	0.0200795	0.0199988	0.0199186	0.0198387	0.0197592	0.01968	0.0196012	0.0195228	0.0194447	0.019367	0.0192896	0.0192126	0.0191359	0.0190595	0.0189835	0.0189078	0.0188324	0.0187574	0.0186827	0.0186084	0.0185343
367.5	0.0217293	0.0216408	0.0215528	0.0214651	0.0213779	0.0212911	0.0212048	0.0211188	0.0210333	0.0209482	0.0208635	0.0207791	0.0206952	0.0206117	0.0205286	0.0204459	0.0203635	0.0202816	0.0202	0.0201188	0.020038	0.0199575	0.0198774	0.0197977	0.0197184	0.0196394	0.0195607	0.0194825	0.0194045	0.019327	0.0192497	0.0191728	0.0190963	0.0190201	0.0189442	0.0188687	0.0187935	0.0187187	0.0186441	0.0185699	0.018496
368	0.0216845	0.0215961	0.0215083	0.0214208	0.0213338	0.0212472	0.021161	0.0210752	0.0209899	0.0209049	0.0208204	0.0207363	0.0206525	0.0205692	0.0204862	0.0204037	0.0203215	0.0202397	0.0201583	0.0200773	0.0199966	0.0199163	0.0198364	0.0197569	0.0196777	0.0195988	0.0195204	0.0194422	0.0193645	0.0192871	0.01921	0.0191333	0.0190569	0.0189809	0.0189051	0.0188298	0.0187547	0.01868	0.0186056	0.0185316	0.0184578
368.5	0.0216397	0.0215516	0.0214639	0.0213766	0.0212898	0.0212034	0.0211174	0.0210318	0.0209466	0.0208618	0.0207775	0.0206935	0.0206099	0.0205268	0.020444	0.0203616	0.0202796	0.020198	0.0201167	0.0200359	0.0199554	0.0198753	0.0197955	0.0197161	0.0196371	0.0195584	0.0194801	0.0194022	0.0193246	0.0192473	0.0191704	0.0190938	0.0190176	0.0189417	0.0188662	0.018791	0.0187161	0.0186415	0.0185673	0.0184934	0.0184198
369	0.0215952	0.0215072	0.0214197	0.0213326	0.021246	0.0211597	0.0210739	0.0209885	0.0209035	0.0208189	0.0207347	0.0206509	0.0205675	0.0204845	0.0204019	0.0203197	0.0202379	0.0201564	0.0200753	0.0199946	0.0199143	0.0198344	0.0197548	0.0196755	0.0195967	0.0195182	0.01944	0.0193622	0.0192848	0.0192077	0.019131	0.0190545	0.0189785	0.0189028	0.0188274	0.0187523	0.0186776	0.0186032	0.0185291	0.0184553	0.0183819
369.5	0.0215508	0.021463	0.0213757	0.0212888	0.0212023	0.0211162	0.0210306	0.0209453	0.0208605	0.0207761	0.0206921	0.0206085	0.0205252	0.0204424	0.02036	0.0202779	0.0201963	0.020115	0.0200341	0.0199535	0.0198734	0.0197936	0.0197142	0.0196351	0.0195564	0.0194781	0.0194001	0.0193224	0.0192452	0.0191682	0.0190916	0.0190154	0.0189395	0.0188639	0.0187887	0.0187138	0.0186392	0.0185649	0.018491	0.0184174	0.0183441
370	0.0215065	0.0214189	0.0213318	0.0212451	0.0211588	0.0210729	0.0209874	0.0209023	0.0208177	0.0207334	0.0206496	0.0205661	0.0204831	0.0204004	0.0203182	0.0202363	0.0201548	0.0200737	0.0199929	0.0199126	0.0198326	0.019753	0.0196737	0.0195948	0.0195163	0.0194381	0.0193603	0.0192828	0.0192057	0.0191289	0.0190524	0.0189764	0.0189006	0.0188252	0.0187501	0.0186753	0.0186009	0.0185268	0.0184531	0.0183796	0.0183065
370.5	0.0214624	0.021375	0.0212881	0.0212015	0.0211154	0.0210297	0.0209444	0.0208595	0.020775	0.0206909	0.0206073	0.020524	0.0204411	0.0203586	0.0202765	0.0201948	0.0201135	0.0200325	0.019952	0.0198718	0.0197919	0.0197125	0.0196334	0.0195546	0.0194763	0.0193982	0.0193206	0.0192433	0.0191663	0.0190897	0.0190134	0.0189375	0.0188619	0.0187866	0.0187117	0.0186371	0.0185628	0.0184889	0.0184152	0.0183419	0.0182689
371	0.0214185	0.0213313	0.0212445	0.0211581	0.0210721	0.0209866	0.0209015	0.0208168	0.0207325	0.0206486	0.0205651	0.020482	0.0203992	0.0203169	0.020235	0.0201535	0.0200723	0.0199915	0.0199111	0.0198311	0.0197514	0.0196721	0.0195932	0.0195146	0.0194364	0.0193585	0.019281	0.0192039	0.0191271	0.0190506	0.0189745	0.0188987	0.0188233	0.0187481	0.0186734	0.0185989	0.0185248	0.018451	0.0183775	0.0183044	0.0182316
371.5	0.0213747	0.0212876	0.021201	0.0211148	0.021029	0.0209437	0.0208587	0.0207742	0.0206901	0.0206063	0.020523	0.0204401	0.0203575	0.0202754	0.0201936	0.0201123	0.0200313	0.0199506	0.0198704	0.0197905	0.019711	0.0196319	0.0195531	0.0194747	0.0193966	0.019319	0.0192416	0.0191646	0.019088	0.0190117	0.0189357	0.0188601	0.0187848	0.0187098	0.0186352	0.0185609	0.0184869	0.0184133	0.01834	0.018267	0.0181943
372	0.021331	0.0212442	0.0211577	0.0210717	0.0209861	0.0209009	0.0208161	0.0207318	0.0206478	0.0205643	0.0204811	0.0203983	0.020316	0.020234	0.0201524	0.0200712	0.0199904	0.0199099	0.0198298	0.0197501	0.0196708	0.0195918	0.0195132	0.0194349	0.019357	0.0192795	0.0192023	0.0191255	0.019049	0.0189728	0.018897	0.0188216	0.0187464	0.0186716	0.0185972	0.018523	0.0184492	0.0183757	0.0183025	0.0182297	0.0181572
372.5	0.0212875	0.0212008	0.0211146	0.0210287	0.0209433	0.0208583	0.0207737	0.0206895	0.0206057	0.0205223	0.0204393	0.0203567	0.0202745	0.0201927	0.0201113	0.0200303	0.0199496	0.0198693	0.0197894	0.0197099	0.0196307	0.0195519	0.0194734	0.0193953	0.0193176	0.0192402	0.0191632	0.0190865	0.0190102	0.0189342	0.0188585	0.0187832	0.0187082	0.0186336	0.0185592	0.0184853	0.0184116	0.0183382	0.0182652	0.0181925	0.0181201
373	0.0212442	0.0211577	0.0210716	0.0209859	0.0209006	0.0208158	0.0207314	0.0206474	0.0205637	0.0204805	0.0203977	0.0203153	0.0202333	0.0201516	0.0200704	0.0199895	0.019909	0.0198289	0.0197491	0.0196697	0.0195907	0.0195121	0.0194338	0.0193558	0.0192783	0.019201	0.0191242	0.0190476	0.0189715	0.0188956	0.0188201	0.018745	0.0186701	0.0185956	0.0185215	0.0184476	0.0183741	0.0183009	0.018228	0.0181555	0.0180833
373.5	0.021201	0.0211146	0.0210287	0.0209432	0.0208581	0.0207735	0.0206892	0.0206054	0.0205219	0.0204389	0.0203562	0.020274	0.0201921	0.0201106	0.0200295	0.0199488	0.0198685	0.0197885	0.0197089	0.0196297	0.0195509	0.0194724	0.0193942	0.0193165	0.0192391	0.019162	0.0190853	0.0190089	0.0189329	0.0188572	0.0187818	0.0187068	0.0186322	0.0185578	0.0184838	0.0184101	0.0183368	0.0182637	0.018191	0.0181186	0.0180465
374	0.0211579	0.0210717	0.020986	0.0209007	0.0208158	0.0207313	0.0206472	0.0205635	0.0204802	0.0203974	0.0203149	0.0202328	0.0201511	0.0200698	0.0199889	0.0199083	0.0198281	0.0197483	0.0196689	0.0195899	0.0195112	0.0194328	0.0193549	0.0192773	0.0192	0.0191231	0.0190465	0.0189703	0.0188944	0.0188189	0.0187437	0.0186689	0.0185943	0.0185201	0.0184463	0.0183727	0.0182995	0.0182266	0.0181541	0.0180818	0.0180099
374.5	0.021115	0.021029	0.0209434	0.0208583	0.0207736	0.0206892	0.0206053	0.0205218	0.0204387	0.020356	0.0202737	0.0201918	0.0201102	0.0200291	0.0199483	0.0198679	0.0197879	0.0197083	0.019629	0.0195501	0.0194716	0.0193934	0.0193156	0.0192382	0.0191611	0.0190843	0.0190079	0.0189318	0.0188561	0.0187807	0.0187057	0.018631	0.0185566	0.0184826	0.0184089	0.0183355	0.0182624	0.0181897	0.0181172	0.0180451	0.0179733
375	0.0210722	0.0209864	0.020901	0.020816	0.0207315	0.0206473	0.0205636	0.0204802	0.0203973	0.0203148	0.0202326	0.0201509	0.0200695	0.0199885	0.0199079	0.0198277	0.0197479	0.0196684	0.0195893	0.0195105	0.0194322	0.0193542	0.0192765	0.0191992	0.0191223	0.0190457	0.0189694	0.0188935	0.0188179	0.0187427	0.0186678	0.0185933	0.0185191	0.0184452	0.0183716	0.0182984	0.0182254	0.0181528	0.0180806	0.0180086	0.0179369
375.5	0.0210296	0.0209439	0.0208587	0.0207739	0.0206895	0.0206056	0.020522	0.0204388	0.020356	0.0202737	0.0201917	0.0201101	0.0200289	0.0199481	0.0198677	0.0197876	0.0197079	0.0196286	0.0195497	0.0194711	0.0193929	0.019315	0.0192375	0.0191604	0.0190836	0.0190071	0.018931	0.0188553	0.0187799	0.0187048	0.0186301	0.0185557	0.0184816	0.0184079	0.0183345	0.0182614	0.0181886	0.0181161	0.018044	0.0179722	0.0179007
376	0.0209871	0.0209016	0.0208166	0.020732	0.0206477	0.0205639	0.0204805	0.0203975	0.0203149	0.0202327	0.0201509	0.0200695	0.0199885	0.0199078	0.0198275	0.0197476	0.0196681	0.019589	0.0195102	0.0194318	0.0193537	0.019276	0.0191987	0.0191217	0.019045	0.0189688	0.0188928	0.0188172	0.018742	0.018667	0.0185925	0.0185182	0.0184443	0.0183707	0.0182974	0.0182245	0.0181519	0.0180796	0.0180076	0.0179359	0.0178645
376.5	0.0209447	0.0208595	0.0207746	0.0206901	0.0206061	0.0205224	0.0204392	0.0203564	0.0202739	0.0201919	0.0201103	0.020029	0.0199481	0.0198676	0.0197875	0.0197078	0.0196284	0.0195494	0.0194708	0.0193926	0.0193147	0.0192371	0.0191599	0.0190831	0.0190066	0.0189305	0.0188547	0.0187793	0.0187042	0.0186294	0.018555	0.0184809	0.0184071	0.0183336	0.0182605	0.0181877	0.0181153	0.0180431	0.0179713	0.0178997	0.0178285
377	0.0209025	0.0208174	0.0207327	0.0206484	0.0205646	0.0204811	0.020398	0.0203154	0.0202331	0.0201512	0.0200697	0.0199887	0.0199079	0.0198276	0.0197477	0.0196681	0.0195889	0.0195101	0.0194316	0.0193535	0.0192758	0.0191984	0.0191213	0.0190447	0.0189683	0.0188924	0.0188167	0.0187414	0.0186665	0.0185919	0.0185176	0.0184436	0.01837	0.0182967	0.0182237	0.0181511	0.0180788	0.0180068	0.0179351	0.0178637	0.0177926
377.5	0.0208605	0.0207755	0.020691	0.0206069	0.0205232	0.0204399	0.020357	0.0202745	0.0201924	0.0201107	0.0200294	0.0199484	0.0198679	0.0197877	0.0197079	0.0196285	0.0195495	0.0194708	0.0193925	0.0193146	0.019237	0.0191597	0.0190829	0.0190064	0.0189302	0.0188544	0.0187789	0.0187037	0.0186289	0.0185545	0.0184803	0.0184065	0.0183331	0.0182599	0.0181871	0.0181146	0.0180424	0.0179705	0.017899	0.0178277	0.0177568
378	0.0208186	0.0207338	0.0206494	0.0205655	0.0204819	0.0203988	0.0203161	0.0202338	0.0201518	0.0200703	0.0199891	0.0199084	0.019828	0.019748	0.0196683	0.0195891	0.0195102	0.0194317	0.0193535	0.0192758	0.0191983	0.0191213	0.0190445	0.0189682	0.0188922	0.0188165	0.0187412	0.0186662	0.0185915	0.0185172	0.0184432	0.0183696	0.0182962	0.0182232	0.0181506	0.0180782	0.0180062	0.0179344	0.017863	0.0177919	0.0177211
378.5	0.0207768	0.0206922	0.020608	0.0205242	0.0204408	0.0203579	0.0202753	0.0201932	0.0201114	0.02003	0.019949	0.0198684	0.0197882	0.0197083	0.0196289	0.0195498	0.0194711	0.0193927	0.0193147	0.0192371	0.0191598	0.0190829	0.0190063	0.0189301	0.0188543	0.0187787	0.0187036	0.0186287	0.0185542	0.01848	0.0184062	0.0183327	0.0182595	0.0181867	0.0181141	0.0180419	0.01797	0.0178985	0.0178272	0.0177562	0.0176856
379	0.0207351	0.0206507	0.0205667	0.0204831	0.0203999	0.0203171	0.0202347	0.0201527	0.0200711	0.0199899	0.019909	0.0198286	0.0197485	0.0196689	0.0195895	0.0195106	0.019432	0.0193538	0.019276	0.0191985	0.0191214	0.0190447	0.0189682	0.0188922	0.0188165	0.0187411	0.0186661	0.0185914	0.018517	0.018443	0.0183693	0.018296	0.018223	0.0181502	0.0180779	0.0180058	0.017934	0.0178626	0.0177915	0.0177207	0.0176502
379.5	0.0206936	0.0206094	0.0205255	0.0204421	0.020359	0.0202764	0.0201942	0.0201124	0.0200309	0.0199499	0.0198692	0.0197889	0.019709	0.0196295	0.0195503	0.0194716	0.0193932	0.0193151	0.0192374	0.0191601	0.0190832	0.0190066	0.0189303	0.0188544	0.0187788	0.0187036	0.0186287	0.0185542	0.01848	0.0184061	0.0183326	0.0182594	0.0181865	0.0181139	0.0180417	0.0179698	0.0178982	0.0178269	0.0177559	0.0176852	0.0176149
380	0.0206523	0.0205682	0.0204845	0.0204012	0.0203184	0.0202359	0.0201538	0.0200722	0.0199909	0.01991	0.0198295	0.0197494	0.0196696	0.0195903	0.0195113	0.0194327	0.0193544	0.0192765	0.019199	0.0191218	0.019045	0.0189686	0.0188925	0.0188167	0.0187413	0.0186662	0.0185915	0.0185171	0.0184431	0.0183693	0.018296	0.0182229	0.0181502	0.0180777	0.0180056	0.0179339	0.0178624	0.0177913	0.0177204	0.0176499	0.0175797
380.5	0.020611	0.0205271	0.0204436	0.0203605	0.0202778	0.0201955	0.0201136	0.0200321	0.019951	0.0198702	0.0197899	0.0197099	0.0196304	0.0195512	0.0194723	0.0193939	0.0193158	0.019238	0.0191607	0.0190837	0.019007	0.0189307	0.0188548	0.0187792	0.0187039	0.018629	0.0185544	0.0184802	0.0184063	0.0183327	0.0182594	0.0181865	0.0181139	0.0180417	0.0179697	0.0178981	0.0178268	0.0177558	0.0176851	0.0176147	0.0175446
381	0.02057	0.0204862	0.0204029	0.0203199	0.0202374	0.0201552	0.0200735	0.0199922	0.0199112	0.0198306	0.0197505	0.0196707	0.0195912	0.0195122	0.0194335	0.0193552	0.0192773	0.0191997	0.0191225	0.0190456	0.0189691	0.018893	0.0188172	0.0187417	0.0186666	0.0185919	0.0185174	0.0184433	0.0183696	0.0182962	0.0182231	0.0181503	0.0180778	0.0180057	0.0179339	0.0178624	0.0177912	0.0177204	0.0176498	0.0175796	0.0175096
381.5	0.020529	0.0204454	0.0203622	0.0202795	0.0201971	0.0201151	0.0200335	0.0199524	0.0198716	0.0197912	0.0197111	0.0196315	0.0195522	0.0194734	0.0193948	0.0193167	0.0192389	0.0191615	0.0190844	0.0190077	0.0189314	0.0188554	0.0187797	0.0187044	0.0186295	0.0185549	0.0184806	0.0184066	0.018333	0.0182597	0.0181868	0.0181142	0.0180419	0.0179699	0.0178982	0.0178269	0.0177558	0.0176851	0.0176147	0.0175446	0.0174748
382	0.0204882	0.0204048	0.0203217	0.0202391	0.0201569	0.0200751	0.0199937	0.0199127	0.0198321	0.0197518	0.019672	0.0195925	0.0195134	0.0194346	0.0193563	0.0192783	0.0192007	0.0191234	0.0190465	0.0189699	0.0188937	0.0188179	0.0187424	0.0186673	0.0185924	0.018518	0.0184438	0.0183701	0.0182966	0.0182235	0.0181506	0.0180782	0.018006	0.0179342	0.0178626	0.0177914	0.0177205	0.01765	0.0175797	0.0175097	0.0174401
382.5	0.0204475	0.0203642	0.0202814	0.0201989	0.0201169	0.0200353	0.019954	0.0198732	0.0197927	0.0197126	0.0196329	0.0195536	0.0194746	0.0193961	0.0193179	0.01924	0.0191625	0.0190854	0.0190087	0.0189323	0.0188562	0.0187805	0.0187052	0.0186302	0.0185555	0.0184812	0.0184072	0.0183336	0.0182603	0.0181873	0.0181146	0.0180423	0.0179703	0.0178986	0.0178272	0.0177561	0.0176854	0.0176149	0.0175448	0.017475	0.0174055
383	0.020407	0.0203239	0.0202412	0.0201589	0.020077	0.0199955	0.0199144	0.0198337	0.0197534	0.0196735	0.019594	0.0195148	0.019436	0.0193576	0.0192795	0.0192019	0.0191245	0.0190476	0.018971	0.0188947	0.0188189	0.0187433	0.0186681	0.0185933	0.0185188	0.0184446	0.0183707	0.0182972	0.0182241	0.0181512	0.0180787	0.0180065	0.0179346	0.0178631	0.0177919	0.0177209	0.0176503	0.01758	0.01751	0.0174403	0.017371
383.5	0.0203665	0.0202836	0.0202011	0.020119	0.0200373	0.0199559	0.019875	0.0197945	0.0197143	0.0196346	0.0195552	0.0194762	0.0193975	0.0193193	0.0192414	0.0191638	0.0190867	0.0190099	0.0189334	0.0188573	0.0187816	0.0187062	0.0186312	0.0185565	0.0184821	0.0184081	0.0183344	0.018261	0.018188	0.0181153	0.0180429	0.0179709	0.0178991	0.0178277	0.0177566	0.0176859	0.0176154	0.0175452	0.0174754	0.0174058	0.0173366
384	0.0203263	0.0202435	0.0201611	0.0200792	0.0199976	0.0199165	0.0198357	0.0197553	0.0196753	0.0195957	0.0195165	0.0194376	0.0193592	0.0192811	0.0192033	0.019126	0.0190489	0.0189723	0.018896	0.01882	0.0187445	0.0186692	0.0185943	0.0185198	0.0184455	0.0183717	0.0182981	0.0182249	0.018152	0.0180795	0.0180072	0.0179353	0.0178638	0.0177925	0.0177215	0.0176509	0.0175806	0.0175105	0.0174408	0.0173714	0.0173023
384.5	0.0202861	0.0202035	0.0201213	0.0200395	0.0199581	0.0198771	0.0197965	0.0197163	0.0196365	0.019557	0.019478	0.0193993	0.0193209	0.019243	0.0191654	0.0190882	0.0190113	0.0189348	0.0188587	0.0187829	0.0187074	0.0186323	0.0185576	0.0184832	0.0184091	0.0183354	0.018262	0.0181889	0.0181162	0.0180438	0.0179717	0.0178999	0.0178285	0.0177574	0.0176865	0.017616	0.0175458	0.017476	0.0174064	0.0173371	0.0172681
385	0.0202461	0.0201637	0.0200816	0.02	0.0199188	0.0198379	0.0197575	0.0196774	0.0195977	0.0195184	0.0194395	0.019361	0.0192828	0.019205	0.0191276	0.0190505	0.0189738	0.0188975	0.0188215	0.0187458	0.0186705	0.0185956	0.018521	0.0184467	0.0183728	0.0182992	0.018226	0.0181531	0.0180805	0.0180082	0.0179363	0.0178646	0.0177933	0.0177223	0.0176517	0.0175813	0.0175112	0.0174415	0.0173721	0.0173029	0.0172341
385.5	0.0202062	0.0201239	0.0200421	0.0199606	0.0198795	0.0197988	0.0197186	0.0196387	0.0195591	0.01948	0.0194012	0.0193229	0.0192448	0.0191672	0.0190899	0.019013	0.0189365	0.0188603	0.0187844	0.0187089	0.0186338	0.018559	0.0184845	0.0184104	0.0183366	0.0182632	0.0181901	0.0181173	0.0180449	0.0179727	0.0179009	0.0178294	0.0177583	0.0176874	0.0176169	0.0175467	0.0174768	0.0174072	0.0173379	0.0172688	0.0172001
386	0.0201664	0.0200843	0.0200026	0.0199213	0.0198404	0.0197599	0.0196798	0.0196	0.0195207	0.0194417	0.0193631	0.0192848	0.019207	0.0191295	0.0190524	0.0189756	0.0188992	0.0188232	0.0187475	0.0186721	0.0185971	0.0185225	0.0184482	0.0183742	0.0183006	0.0182273	0.0181543	0.0180817	0.0180094	0.0179374	0.0178657	0.0177944	0.0177234	0.0176526	0.0175823	0.0175122	0.0174424	0.0173729	0.0173038	0.0172349	0.0171663
386.5	0.0201268	0.0200449	0.0199633	0.0198822	0.0198014	0.0197211	0.0196411	0.0195615	0.0194823	0.0194035	0.019325	0.019247	0.0191693	0.0190919	0.0190149	0.0189383	0.0188621	0.0187862	0.0187106	0.0186354	0.0185606	0.0184861	0.0184119	0.0183381	0.0182646	0.0181915	0.0181186	0.0180462	0.017974	0.0179021	0.0178306	0.0177594	0.0176885	0.017618	0.0175477	0.0174778	0.0174081	0.0173388	0.0172698	0.017201	0.0171326
387	0.0200873	0.0200055	0.0199241	0.0198432	0.0197626	0.0196824	0.0196026	0.0195231	0.0194441	0.0193654	0.0192871	0.0192092	0.0191316	0.0190545	0.0189776	0.0189012	0.0188251	0.0187493	0.0186739	0.0185989	0.0185242	0.0184498	0.0183758	0.0183021	0.0182288	0.0181558	0.0180831	0.0180108	0.0179387	0.017867	0.0177957	0.0177246	0.0176538	0.0175834	0.0175133	0.0174435	0.017374	0.0173048	0.0172359	0.0171673	0.017099
387.5	0.0200479	0.0199663	0.0198851	0.0198043	0.0197238	0.0196438	0.0195641	0.0194849	0.019406	0.0193275	0.0192493	0.0191715	0.0190941	0.0190171	0.0189404	0.0188641	0.0187882	0.0187126	0.0186373	0.0185624	0.0184879	0.0184137	0.0183398	0.0182663	0.0181931	0.0181202	0.0180477	0.0179755	0.0179036	0.017832	0.0177608	0.0176899	0.0176193	0.017549	0.017479	0.0174093	0.01734	0.0172709	0.0172021	0.0171337	0.0170655
388	0.0200087	0.0199272	0.0198462	0.0197655	0.0196852	0.0196053	0.0195258	0.0194467	0.019368	0.0192896	0.0192116	0.019134	0.0190568	0.0189799	0.0189034	0.0188272	0.0187514	0.018676	0.0186009	0.0185261	0.0184517	0.0183776	0.0183039	0.0182305	0.0181575	0.0180847	0.0180124	0.0179403	0.0178686	0.0177971	0.017726	0.0176553	0.0175848	0.0175146	0.0174448	0.0173753	0.017306	0.0172371	0.0171685	0.0171001	0.0170321
388.5	0.0199696	0.0198883	0.0198074	0.0197269	0.0196468	0.019567	0.0194877	0.0194087	0.0193301	0.0192519	0.0191741	0.0190966	0.0190195	0.0189428	0.0188664	0.0187904	0.0187148	0.0186395	0.0185645	0.0184899	0.0184156	0.0183417	0.0182681	0.0181949	0.018122	0.0180494	0.0179772	0.0179052	0.0178336	0.0177624	0.0176914	0.0176208	0.0175504	0.0174804	0.0174107	0.0173413	0.0172722	0.0172034	0.0171349	0.0170667	0.0169988
389	0.0199306	0.0198495	0.0197687	0.0196884	0.0196084	0.0195288	0.0194496	0.0193708	0.0192924	0.0192143	0.0191367	0.0190594	0.0189824	0.0189058	0.0188296	0.0187537	0.0186782	0.0186031	0.0185283	0.0184538	0.0183797	0.0183059	0.0182325	0.0181594	0.0180866	0.0180142	0.0179421	0.0178703	0.0177988	0.0177277	0.0176569	0.0175864	0.0175162	0.0174463	0.0173767	0.0173075	0.0172385	0.0171699	0.0171015	0.0170334	0.0169657
389.5	0.0198918	0.0198108	0.0197302	0.01965	0.0195702	0.0194908	0.0194117	0.0193331	0.0192548	0.0191769	0.0190994	0.0190222	0.0189454	0.018869	0.0187929	0.0187172	0.0186418	0.0185668	0.0184922	0.0184178	0.0183439	0.0182702	0.018197	0.018124	0.0180514	0.0179791	0.0179071	0.0178355	0.0177641	0.0176931	0.0176225	0.0175521	0.017482	0.0174123	0.0173429	0.0172737	0.0172049	0.0171364	0.0170682	0.0170002	0.0169326
390	0.019853	0.0197722	0.0196918	0.0196117	0.0195321	0.0194528	0.0193739	0.0192954	0.0192173	0.0191396	0.0190622	0.0189852	0.0189085	0.0188322	0.0187563	0.0186808	0.0186055	0.0185307	0.0184562	0.018382	0.0183082	0.0182347	0.0181615	0.0180887	0.0180162	0.0179441	0.0178722	0.0178007	0.0177296	0.0176587	0.0175882	0.0175179	0.017448	0.0173784	0.0173091	0.0172401	0.0171714	0.017103	0.0170349	0.0169672	0.0168997
390.5	0.0198144	0.0197337	0.0196535	0.0195736	0.0194941	0.019415	0.0193363	0.0192579	0.0191799	0.0191023	0.0190251	0.0189483	0.0188718	0.0187956	0.0187199	0.0186444	0.0185694	0.0184946	0.0184203	0.0183463	0.0182726	0.0181992	0.0181262	0.0180535	0.0179812	0.0179092	0.0178375	0.0177661	0.0176951	0.0176244	0.017554	0.0174839	0.0174141	0.0173446	0.0172755	0.0172066	0.017138	0.0170698	0.0170018	0.0169342	0.0168668
391	0.0197759	0.0196954	0.0196153	0.0195356	0.0194562	0.0193773	0.0192987	0.0192205	0.0191427	0.0190652	0.0189882	0.0189115	0.0188351	0.0187591	0.0186835	0.0186082	0.0185333	0.0184587	0.0183845	0.0183106	0.0182371	0.0181639	0.018091	0.0180185	0.0179463	0.0178744	0.0178029	0.0177316	0.0176607	0.0175902	0.0175199	0.0174499	0.0173803	0.017311	0.0172419	0.0171732	0.0171048	0.0170367	0.0169688	0.0169013	0.0168341
391.5	0.0197376	0.0196572	0.0195772	0.0194977	0.0194185	0.0193397	0.0192613	0.0191832	0.0191056	0.0190283	0.0189513	0.0188748	0.0187986	0.0187227	0.0186473	0.0185721	0.0184974	0.0184229	0.0183489	0.0182751	0.0182017	0.0181287	0.0180559	0.0179836	0.0179115	0.0178398	0.0177684	0.0176973	0.0176265	0.0175561	0.0174859	0.0174161	0.0173466	0.0172774	0.0172085	0.0171399	0.0170716	0.0170036	0.0169359	0.0168685	0.0168014
392	0.0196993	0.0196191	0.0195393	0.0194599	0.0193809	0.0193022	0.019224	0.0191461	0.0190686	0.0189914	0.0189146	0.0188382	0.0187622	0.0186865	0.0186111	0.0185362	0.0184615	0.0183873	0.0183133	0.0182397	0.0181665	0.0180936	0.018021	0.0179487	0.0178768	0.0178052	0.0177339	0.017663	0.0175924	0.0175221	0.0174521	0.0173824	0.017313	0.0172439	0.0171752	0.0171067	0.0170386	0.0169707	0.0169031	0.0168359	0.0167689
392.5	0.0196612	0.0195812	0.0195015	0.0194223	0.0193434	0.0192649	0.0191868	0.019109	0.0190317	0.0189547	0.018878	0.0188018	0.0187259	0.0186503	0.0185752	0.0185003	0.0184258	0.0183517	0.0182779	0.0182045	0.0181313	0.0180586	0.0179861	0.017914	0.0178422	0.0177708	0.0176996	0.0176288	0.0175583	0.0174882	0.0174183	0.0173488	0.0172795	0.0172106	0.017142	0.0170736	0.0170056	0.0169379	0.0168705	0.0168033	0.0167365
393	0.0196232	0.0195433	0.0194638	0.0193847	0.019306	0.0192277	0.0191497	0.0190721	0.0189949	0.0189181	0.0188416	0.0187655	0.0186897	0.0186143	0.0185393	0.0184646	0.0183902	0.0183162	0.0182426	0.0181693	0.0180963	0.0180237	0.0179514	0.0178794	0.0178078	0.0177365	0.0176655	0.0175948	0.0175244	0.0174544	0.0173847	0.0173153	0.0172461	0.0171773	0.0171089	0.0170407	0.0169728	0.0169052	0.0168379	0.0167709	0.0167041
393.5	0.0195854	0.0195056	0.0194263	0.0193473	0.0192688	0.0191906	0.0191128	0.0190353	0.0189582	0.0188816	0.0188052	0.0187293	0.0186536	0.0185784	0.0185035	0.018429	0.0183548	0.0182809	0.0182074	0.0181342	0.0180614	0.0179889	0.0179167	0.0178449	0.0177734	0.0177022	0.0176314	0.0175608	0.0174906	0.0174207	0.0173511	0.0172819	0.0172129	0.0171442	0.0170758	0.0170078	0.01694	0.0168726	0.0168054	0.0167385	0.0166719
394	0.0195476	0.019468	0.0193888	0.01931	0.0192316	0.0191536	0.0190759	0.0189986	0.0189217	0.0188452	0.018769	0.0186932	0.0186177	0.0185426	0.0184678	0.0183934	0.0183194	0.0182457	0.0181723	0.0180993	0.0180266	0.0179543	0.0178822	0.0178105	0.0177392	0.0176681	0.0175974	0.017527	0.0174569	0.0173872	0.0173177	0.0172486	0.0171797	0.0171112	0.017043	0.016975	0.0169074	0.0168401	0.016773	0.0167063	0.0166398
394.5	0.01951	0.0194306	0.0193515	0.0192729	0.0191946	0.0191167	0.0190392	0.0189621	0.0188853	0.0188089	0.0187329	0.0186572	0.0185819	0.0185069	0.0184323	0.018358	0.0182841	0.0182106	0.0181373	0.0180645	0.0179919	0.0179197	0.0178478	0.0177763	0.017705	0.0176341	0.0175635	0.0174933	0.0174233	0.0173537	0.0172844	0.0172154	0.0171467	0.0170783	0.0170102	0.0169424	0.0168749	0.0168077	0.0167407	0.0166741	0.0166078
395	0.0194725	0.0193932	0.0193143	0.0192358	0.0191577	0.01908	0.0190026	0.0189256	0.018849	0.0187727	0.0186969	0.0186213	0.0185462	0.0184713	0.0183969	0.0183228	0.018249	0.0181756	0.0181025	0.0180297	0.0179573	0.0178853	0.0178135	0.0177421	0.017671	0.0176002	0.0175298	0.0174597	0.0173899	0.0173204	0.0172512	0.0171823	0.0171137	0.0170454	0.0169775	0.0169098	0.0168424	0.0167754	0.0167086	0.0166421	0.0165759
395.5	0.0194351	0.019356	0.0192772	0.0191989	0.0191209	0.0190433	0.0189661	0.0188893	0.0188128	0.0187367	0.018661	0.0185856	0.0185106	0.0184359	0.0183616	0.0182876	0.018214	0.0181407	0.0180677	0.0179951	0.0179229	0.0178509	0.0177793	0.0177081	0.0176371	0.0175665	0.0174962	0.0174262	0.0173565	0.0172871	0.0172181	0.0171493	0.0170809	0.0170127	0.0169449	0.0168774	0.0168101	0.0167432	0.0166765	0.0166102	0.0165441
396	0.0193978	0.0193189	0.0192403	0.0191621	0.0190843	0.0190068	0.0189298	0.0188531	0.0187767	0.0187008	0.0186252	0.0185499	0.0184751	0.0184005	0.0183264	0.0182525	0.018179	0.0181059	0.0180331	0.0179606	0.0178885	0.0178167	0.0177452	0.0176741	0.0176033	0.0175328	0.0174626	0.0173928	0.0173232	0.017254	0.0171851	0.0171164	0.0170481	0.0169801	0.0169124	0.016845	0.0167779	0.0167111	0.0166446	0.0165783	0.0165124
396.5	0.0193607	0.0192819	0.0192034	0.0191254	0.0190477	0.0189704	0.0188935	0.018817	0.0187408	0.018665	0.0185895	0.0185144	0.0184397	0.0183653	0.0182913	0.0182176	0.0181442	0.0180712	0.0179986	0.0179263	0.0178543	0.0177826	0.0177113	0.0176403	0.0175696	0.0174992	0.0174292	0.0173595	0.0172901	0.017221	0.0171522	0.0170837	0.0170155	0.0169476	0.01688	0.0168128	0.0167458	0.0166791	0.0166127	0.0165466	0.0164808
397	0.0193237	0.019245	0.0191667	0.0190888	0.0190113	0.0189342	0.0188574	0.018781	0.018705	0.0186293	0.018554	0.018479	0.0184044	0.0183302	0.0182563	0.0181828	0.0181095	0.0180367	0.0179642	0.017892	0.0178201	0.0177486	0.0176774	0.0176065	0.017536	0.0174658	0.0173959	0.0173263	0.017257	0.017188	0.0171194	0.017051	0.016983	0.0169152	0.0168478	0.0167806	0.0167138	0.0166472	0.0165809	0.016515	0.0164493
397.5	0.0192867	0.0192082	0.0191301	0.0190524	0.018975	0.018898	0.0188214	0.0187451	0.0186692	0.0185937	0.0185185	0.0184437	0.0183693	0.0182952	0.0182214	0.018148	0.018075	0.0180022	0.0179299	0.0178578	0.0177861	0.0177147	0.0176437	0.0175729	0.0175025	0.0174324	0.0173626	0.0172932	0.017224	0.0171552	0.0170867	0.0170185	0.0169505	0.0168829	0.0168156	0.0167486	0.0166819	0.0166154	0.0165493	0.0164834	0.0164179
398	0.01925	0.0191716	0.0190936	0.019016	0.0189388	0.0188619	0.0187855	0.0187094	0.0186336	0.0185582	0.0184832	0.0184086	0.0183342	0.0182603	0.0181867	0.0181134	0.0180405	0.0179679	0.0178957	0.0178238	0.0177522	0.0176809	0.01761	0.0175394	0.0174691	0.0173992	0.0173295	0.0172602	0.0171912	0.0171225	0.0170541	0.016986	0.0169182	0.0168507	0.0167835	0.0167166	0.01665	0.0165837	0.0165177	0.016452	0.0163865
398.5	0.0192133	0.0191351	0.0190572	0.0189798	0.0189027	0.018826	0.0187497	0.0186737	0.0185981	0.0185229	0.018448	0.0183735	0.0182993	0.0182255	0.018152	0.0180789	0.0180061	0.0179337	0.0178616	0.0177898	0.0177184	0.0176472	0.0175765	0.017506	0.0174359	0.017366	0.0172965	0.0172273	0.0171585	0.0170899	0.0170216	0.0169537	0.016886	0.0168186	0.0167516	0.0166848	0.0166183	0.0165522	0.0164863	0.0164207	0.0163553
399	0.0191767	0.0190986	0.019021	0.0189437	0.0188667	0.0187902	0.018714	0.0186382	0.0185627	0.0184876	0.0184129	0.0183385	0.0182645	0.0181908	0.0181175	0.0180445	0.0179719	0.0178996	0.0178276	0.017756	0.0176847	0.0176137	0.017543	0.0174727	0.0174027	0.017333	0.0172636	0.0171946	0.0171258	0.0170574	0.0169892	0.0169214	0.0168539	0.0167866	0.0167197	0.0166531	0.0165867	0.0165207	0.0164549	0.0163894	0.0163242
399.5	0.0191403	0.0190624	0.0189848	0.0189077	0.0188309	0.0187545	0.0186784	0.0186028	0.0185275	0.0184525	0.0183779	0.0183037	0.0182298	0.0181563	0.0180831	0.0180102	0.0179377	0.0178656	0.0177937	0.0177222	0.0176511	0.0175802	0.0175097	0.0174395	0.0173696	0.0173001	0.0172308	0.0171619	0.0170933	0.017025	0.016957	0.0168893	0.0168219	0.0167548	0.0166879	0.0166214	0.0165552	0.0164893	0.0164236	0.0163583	0.0162932
400	0.0191039	0.0190262	0.0189488	0.0188718	0.0187951	0.0187189	0.018643	0.0185675	0.0184923	0.0184175	0.018343	0.0182689	0.0181952	0.0181218	0.0180488	0.017976	0.0179037	0.0178316	0.01776	0.0176886	0.0176176	0.0175468	0.0174765	0.0174064	0.0173367	0.0172672	0.0171981	0.0171293	0.0170608	0.0169927	0.0169248	0.0168572	0.0167899	0.016723	0.0166563	0.0165899	0.0165238	0.016458	0.0163925	0.0163273	0.0162623
